# Supplementary material for: Dual‐Mode Thio‐MacMillan Organocatalysts: Stereoselective Diels–Alder Reactions or Sacrificial Self‐Cyclization to N‐Bridged Bicyclic Lactams
Source: Chemistry. 2025 Dec 18;32(5):e03017. doi: 10.1002/chem.202503017 (PMC12865155; doi:10.1002/chem.202503017)
Supplement: Supplementary file 2 — Supporting File 2: chem70572‐sup‐0002‐SuppMat.cif [file CHEM-32-e03017-s001.cif]

data_dv104

_publ_contact_author_name       'Oliver Trapp'
_publ_contact_author_address
;
Department Chemie
Ludwig-Maximilians Universit\"at
Butenandtstra\&se 5-13 (Haus F)
D-81377 M\"unchen
Bundesrepublik Deutschland
;

loop_
 _publ_author_name
 _publ_author_address
'Marian S. R. Ebeling'
;
Department Chemie
Ludwig-Maximilians Universit\"at
Butenandtstra\&se 5-13 (Haus F)
D-81377 M\"unchen
Bundesrepublik Deutschland
;
'Luca V. Parziale'
;
Department Chemie
Ludwig-Maximilians Universit\"at
Butenandtstra\&se 5-13 (Haus F)
D-81377 M\"unchen
Bundesrepublik Deutschland
;
'Marc Sachsenhauser'
;
Department Chemie
Ludwig-Maximilians Universit\"at
Butenandtstra\&se 5-13 (Haus F)
D-81377 M\"unchen
Bundesrepublik Deutschland
;
'Christoph J. B. Seifert'
;
Department Chemie
Ludwig-Maximilians Universit\"at
Butenandtstra\&se 5-13 (Haus F)
D-81377 M\"unchen
Bundesrepublik Deutschland
;
'Nathalie J. Kurrle'
;
Department Chemie
Ludwig-Maximilians Universit\"at
Butenandtstra\&se 5-13 (Haus F)
D-81377 M\"unchen
Bundesrepublik Deutschland
;
'Oliver Trapp'
;
Department Chemie
Ludwig-Maximilians Universit\"at
Butenandtstra\&se 5-13 (Haus F)
D-81377 M\"unchen
Bundesrepublik Deutschland
;

_publ_contact_author_email 'oliver.trapp@cup.uni-muenchen.de'
_publ_contact_author_fax   '+49 (0)89 2180-77717'
_publ_contact_author_phone '+49 (0)89 2180-77461'


_publ_requested_journal 'Angew. Chem.'
_publ_section_title     
;
Dual-mode thio-MacMillan Organocatalysts: Stereoselective Diels-Alder 
Reactions or Sacrificial Self-Cyclization to N-Bridged Bicyclic Lactams
;

_publ_section_abstract  ?
_publ_section_comment   ?


_audit_update_record               17-Apr-25

_chemical_name_common                   017-no-cp-A-fr3
_chemical_compound_source          ?
_chemical_absolute_configuration   ?

_exptl_crystal_description              block
_exptl_crystal_colour                   colourless
_exptl_crystal_size_max                 0.180 #?# in millimeters
_exptl_crystal_size_mid                 0.140 #?# in millimeters
_exptl_crystal_size_min                 0.120 #?# in millimeters
_exptl_crystal_density_method           'not measured'
_exptl_crystal_density_meas       ?
_exptl_special_details 
;
;

_audit_author_name                'P. Mayer' #?# X-ray operator
_audit_creation_date              ? #?# style: 18-Aug-1998

_diffrn_ambient_temperature             173.(2) #?# in K
_diffrn_source_type               'Bruker TXS'
_diffrn_source_power              2.5 #?# in kW
_diffrn_source_voltage            50 #?# in kV
_diffrn_source_current            50 #?# in mA
_diffrn_radiation_wavelength      0.71073
_diffrn_radiation_type            MoK\a
_diffrn_source                    'rotating anode (TXS)'
_diffrn_radiation_monochromator   'focusing mirrors'
_diffrn_radiation_collimation     ?
_diffrn_measurement_device        'fixed-chi three-circle diffractometer'
_diffrn_measurement_device_type   'Bruker D8 Venture TXS'
_diffrn_measurement_method        'mix of phi and omega scans'
_diffrn_measurement_details       ?
_diffrn_detector_area_resol_mean        7.3910

_diffrn_special_details            ?
_diffrn_orient_matrix_type        ?
_diffrn_orient_matrix_UB_11       ?
_diffrn_orient_matrix_UB_12       ?
_diffrn_orient_matrix_UB_13       ?
_diffrn_orient_matrix_UB_21       ?
_diffrn_orient_matrix_UB_22       ?
_diffrn_orient_matrix_UB_23       ?
_diffrn_orient_matrix_UB_31       ?
_diffrn_orient_matrix_UB_32       ?
_diffrn_orient_matrix_UB_33       ?

_cell_length_a                          14.8159(6)
_cell_length_b                          15.9963(7)
_cell_length_c                          21.3451(8)
_cell_angle_alpha                       90
_cell_angle_beta                        90
_cell_angle_gamma                       90
_cell_volume                            5058.8(4)
_cell_measurement_temperature           173.(2) #?# in K
_cell_measurement_reflns_used           9801
_cell_measurement_theta_min             2.5465
_cell_measurement_theta_max             27.1143
_cell_special_details             ?

_exptl_absorpt_coefficient_mu           0.153
_exptl_absorpt_correction_type          Multi-Scan
_exptl_absorpt_correction_T_min         0.95
_exptl_absorpt_correction_T_max         0.98
_shelx_estimated_absorpt_T_min    0.973
_shelx_estimated_absorpt_T_max    0.982
_exptl_absorpt_process_details 
;
SADABS-2016/2 - Bruker AXS area detector scaling and absorption correction
;

_diffrn_reflns_number             95731 #xl
_diffrn_reflns_av_R_equivalents   0.0586 #xl
_diffrn_reflns_av_unetI/netI      0.0203 #xl
_diffrn_reflns_limit_h_min        -18 #xl
_diffrn_reflns_limit_h_max        18 #xl
_diffrn_reflns_limit_k_min        -20 #xl
_diffrn_reflns_limit_k_max        20 #xl
_diffrn_reflns_limit_l_min        -27 #xl
_diffrn_reflns_limit_l_max        26 #xl
_diffrn_reflns_theta_min          2.675 #xl
_diffrn_reflns_theta_max          27.101 #xl
_diffrn_measured_fraction_theta_max   0.999 #xl
_diffrn_reflns_theta_full         25.242 #xl
_diffrn_measured_fraction_theta_full  0.998 #xl
_diffrn_reflns_Laue_measured_fraction_max    0.999 #xl
_diffrn_reflns_Laue_measured_fraction_full   0.998 #xl
_diffrn_reflns_point_group_measured_fraction_max   0.999 #xl
_diffrn_reflns_point_group_measured_fraction_full  0.998 #xl

_space_group_crystal_system             orthorhombic
_space_group_name_H-M_alt               'P b c a'
_space_group_name_Hall                  '-P 2ac 2ab'
_space_group_IT_number            61

_shelx_space_group_comment 
;
The symmetry employed for this shelxl refinement is uniquely defined
by the following loop, which should always be used as a source of
symmetry information in preference to the above space-group names.
They are only intended as comments.
;

loop_
 _space_group_symop_operation_xyz
'x, y, z'
'-x+1/2, -y, z+1/2'
'-x, y+1/2, -z+1/2'
'x+1/2, -y+1/2, -z'
'-x, -y, -z'
'x-1/2, y, -z-1/2'
'x, -y-1/2, z-1/2'
'-x-1/2, y-1/2, z'

loop_
 _atom_type_symbol
 _atom_type_description
 _atom_type_scat_dispersion_real
 _atom_type_scat_dispersion_imag
 _atom_type_scat_source
 'C'  'C'   0.0033   0.0016
 'International Tables Vol C Tables 4.2.6.8 and 6.1.1.4'
 'H'  'H'   0.0000   0.0000
 'International Tables Vol C Tables 4.2.6.8 and 6.1.1.4'
 'N'  'N'   0.0061   0.0033
 'International Tables Vol C Tables 4.2.6.8 and 6.1.1.4'
 'O'  'O'   0.0106   0.0060
 'International Tables Vol C Tables 4.2.6.8 and 6.1.1.4'
 'S'  'S'   0.1246   0.1234
 'International Tables Vol C Tables 4.2.6.8 and 6.1.1.4'

_reflns_number_total              5574 #xl
_reflns_number_gt                 4692 #xl
_reflns_threshold_expression      'I > 2\s(I)' #xl
_reflns_Friedel_coverage          0.000 #xl
_reflns_Friedel_fraction_max      . #xl
_reflns_Friedel_fraction_full     . #xl
_reflns_special_details 
;
 Reflections were merged by SHELXL according to the crystal
 class for the calculation of statistics and refinement.

 _reflns_Friedel_fraction is defined as the number of unique
 Friedel pairs measured divided by the number that would be
 possible theoretically, ignoring centric projections and
 systematic absences.
;

_refine_ls_structure_factor_coef  Fsqd #xl
_refine_ls_matrix_type            full #xl
_refine_ls_weighting_scheme       calc #xl
_refine_ls_weighting_details 
'w=1/[\s^2^(Fo^2^)+(0.0457P)^2^+2.3600P] where P=(Fo^2^+2Fc^2^)/3' #xl
_atom_sites_solution_primary      ?
_atom_sites_solution_secondary    ?
_atom_sites_solution_hydrogens          mixed
_refine_ls_hydrogen_treatment           mixed #?#
_refine_ls_extinction_method      none #xl
_refine_ls_extinction_coef        . #xl
_refine_ls_abs_structure_details  ? #xl
_refine_ls_abs_structure_Flack    ? #xl
_refine_ls_number_reflns          5574 #xl
_refine_ls_number_parameters      313 #xl
_refine_ls_number_restraints      0 #xl
_refine_ls_R_factor_all           0.0484 #xl
_refine_ls_R_factor_gt            0.0387 #xl
_refine_ls_wR_factor_ref          0.1056 #xl
_refine_ls_wR_factor_gt           0.0989 #xl
_refine_ls_goodness_of_fit_ref    1.069 #xl
_refine_ls_restrained_S_all       1.069 #xl
_refine_ls_shift/su_max           0.000 #xl
_refine_ls_shift/su_mean          0.000 #xl
_refine_diff_density_max    0.262 #xl
_refine_diff_density_min   -0.232 #xl
_refine_diff_density_rms    0.041 #xl

_refine_special_details 
;
H(C) constr, H(N) refall

;

_computing_data_collection     'APEX3 v2016.5-0, Bruker AXS (2016)'
_computing_cell_refinement              'SAINT V8.38A (Bruker AXS Inc., 2017)'
_computing_data_reduction               'SAINT V8.38A (Bruker AXS Inc., 2017)'
_computing_structure_solution           'SHELXT 2014/5 (Sheldrick, 2014)'

_computing_structure_refinement         'SHELXL-2018/3 (Sheldrick, 2018)'

_computing_molecular_graphics           'shelXle (C.B. Huebschle, rev 924)'

_computing_publication_material  ?

loop_
 _atom_site_label
 _atom_site_type_symbol
 _atom_site_fract_x
 _atom_site_fract_y
 _atom_site_fract_z
 _atom_site_U_iso_or_equiv
 _atom_site_adp_type
 _atom_site_occupancy
 _atom_site_site_symmetry_order
 _atom_site_calc_flag
 _atom_site_refinement_flags_posn
 _atom_site_refinement_flags_adp
 _atom_site_refinement_flags_occupancy
 _atom_site_disorder_assembly
 _atom_site_disorder_group
C1 C 0.69584(9) 0.48317(9) 0.26199(6) 0.0243(3) Uani 1 1 d . . . . .
C2 C 0.59439(9) 0.48294(8) 0.24910(6) 0.0213(3) Uani 1 1 d . . . . .
C3 C 0.63566(9) 0.37157(9) 0.32203(7) 0.0250(3) Uani 1 1 d . . . . .
C4 C 0.62237(10) 0.38241(11) 0.39246(7) 0.0337(3) Uani 1 1 d . . . . .
H4A H 0.611095 0.441459 0.401871 0.051 Uiso 1 1 calc R U . . .
H4B H 0.676798 0.363875 0.414551 0.051 Uiso 1 1 calc R U . . .
H4C H 0.570686 0.348860 0.406201 0.051 Uiso 1 1 calc R U . . .
C5 C 0.65498(11) 0.27991(10) 0.30724(8) 0.0366(4) Uani 1 1 d . . . . .
H5A H 0.670067 0.274156 0.262743 0.055 Uiso 1 1 calc R U . . .
H5B H 0.601442 0.246238 0.316729 0.055 Uiso 1 1 calc R U . . .
H5C H 0.705832 0.260511 0.332745 0.055 Uiso 1 1 calc R U . . .
C6 C 0.56697(9) 0.46183(9) 0.17988(6) 0.0232(3) Uani 1 1 d . . . . .
H6 H 0.612035 0.420929 0.163243 0.028 Uiso 1 1 calc R U . . .
C7 C 0.47864(9) 0.41406(9) 0.19190(6) 0.0241(3) Uani 1 1 d . . . . .
H7 H 0.431100 0.454037 0.206320 0.029 Uiso 1 1 calc R U . . .
C8 C 0.50494(9) 0.35568(9) 0.24639(7) 0.0238(3) Uani 1 1 d . . . . .
H8 H 0.542644 0.308717 0.229907 0.029 Uiso 1 1 calc R U . . .
C9 C 0.55125(9) 0.56697(9) 0.26907(6) 0.0244(3) Uani 1 1 d . . . . .
H9A H 0.582108 0.612616 0.246218 0.029 Uiso 1 1 calc R U . . .
H9AB H 0.487321 0.566912 0.255561 0.029 Uiso 1 1 calc R U . . .
C10 C 0.55434(10) 0.58658(8) 0.33807(7) 0.0255(3) Uani 1 1 d . . . . .
C11 C 0.48251(10) 0.56447(9) 0.37653(7) 0.0290(3) Uani 1 1 d . . . . .
H11 H 0.431539 0.537196 0.358884 0.035 Uiso 1 1 calc R U . . .
C12 C 0.48394(12) 0.58156(10) 0.44037(7) 0.0367(4) Uani 1 1 d . . . . .
H12 H 0.434676 0.565344 0.466128 0.044 Uiso 1 1 calc R U . . .
C13 C 0.55730(13) 0.62223(11) 0.46621(8) 0.0426(4) Uani 1 1 d . . . . .
H13 H 0.558727 0.633933 0.509836 0.051 Uiso 1 1 calc R U . . .
C14 C 0.62827(13) 0.64572(12) 0.42857(8) 0.0461(4) Uani 1 1 d . . . . .
H14 H 0.678390 0.674216 0.446309 0.055 Uiso 1 1 calc R U . . .
C15 C 0.62727(11) 0.62813(10) 0.36478(8) 0.0358(4) Uani 1 1 d . . . . .
H15 H 0.676725 0.644584 0.339276 0.043 Uiso 1 1 calc R U . . .
C16 C 0.55875(10) 0.53234(9) 0.13246(6) 0.0268(3) Uani 1 1 d . . . . .
C17 C 0.63142(11) 0.55122(11) 0.09399(7) 0.0366(4) Uani 1 1 d . . . . .
H17 H 0.686632 0.521839 0.099205 0.044 Uiso 1 1 calc R U . . .
C18 C 0.62487(14) 0.61245(13) 0.04788(8) 0.0487(5) Uani 1 1 d . . . . .
H18 H 0.675291 0.624314 0.021860 0.058 Uiso 1 1 calc R U . . .
C19 C 0.54577(15) 0.65569(12) 0.03996(8) 0.0490(5) Uani 1 1 d . . . . .
H19 H 0.541204 0.697342 0.008387 0.059 Uiso 1 1 calc R U . . .
C20 C 0.47289(14) 0.63847(11) 0.07799(8) 0.0439(4) Uani 1 1 d . . . . .
H20 H 0.418350 0.668958 0.072906 0.053 Uiso 1 1 calc R U . . .
C21 C 0.47861(11) 0.57671(10) 0.12381(7) 0.0351(4) Uani 1 1 d . . . . .
H21 H 0.427688 0.564726 0.149315 0.042 Uiso 1 1 calc R U . . .
C22 C 0.44453(10) 0.36606(10) 0.13663(7) 0.0305(3) Uani 1 1 d . . . . .
H22 H 0.487509 0.338407 0.110913 0.037 Uiso 1 1 calc R U . . .
C23 C 0.42379(10) 0.32045(9) 0.27964(7) 0.0283(3) Uani 1 1 d . . . . .
H23 H 0.392996 0.275069 0.260470 0.034 Uiso 1 1 calc R U . . .
C24 C 0.39267(9) 0.34831(9) 0.33344(7) 0.0269(3) Uani 1 1 d . . . . .
H24 H 0.426340 0.391530 0.353070 0.032 Uiso 1 1 calc R U . . .
C25 C 0.31102(9) 0.31948(9) 0.36648(7) 0.0261(3) Uani 1 1 d . . . . .
C26 C 0.27634(10) 0.36747(10) 0.41516(7) 0.0323(3) Uani 1 1 d . . . . .
H26 H 0.305702 0.418109 0.426355 0.039 Uiso 1 1 calc R U . . .
C27 C 0.19971(11) 0.34294(11) 0.44774(8) 0.0374(4) Uani 1 1 d . . . . .
H27 H 0.176482 0.376966 0.480460 0.045 Uiso 1 1 calc R U . . .
C28 C 0.15743(11) 0.26879(11) 0.43233(8) 0.0385(4) Uani 1 1 d . . . . .
H28 H 0.105721 0.250895 0.454973 0.046 Uiso 1 1 calc R U . . .
C29 C 0.19078(12) 0.22092(11) 0.38384(9) 0.0419(4) Uani 1 1 d . . . . .
H29 H 0.161039 0.170472 0.372645 0.050 Uiso 1 1 calc R U . . .
C30 C 0.26716(11) 0.24556(10) 0.35127(8) 0.0348(3) Uani 1 1 d . . . . .
H30 H 0.289688 0.211595 0.318281 0.042 Uiso 1 1 calc R U . . .
N1 N 0.71267(8) 0.42231(8) 0.30156(6) 0.0300(3) Uani 1 1 d . . . . .
H1 H 0.7643(13) 0.4114(12) 0.3181(9) 0.041(5) Uiso 1 1 d . . . . .
N2 N 0.56106(7) 0.41013(7) 0.28583(5) 0.0218(2) Uani 1 1 d . . . . .
O1 O 0.36625(7) 0.36024(8) 0.12270(5) 0.0379(3) Uani 1 1 d . . . . .
S1 S 0.77154(2) 0.54996(3) 0.23364(2) 0.03362(11) Uani 1 1 d . . . . .

loop_
 _atom_site_aniso_label
 _atom_site_aniso_U_11
 _atom_site_aniso_U_22
 _atom_site_aniso_U_33
 _atom_site_aniso_U_23
 _atom_site_aniso_U_13
 _atom_site_aniso_U_12
C1 0.0184(6) 0.0286(7) 0.0259(7) 0.0022(5) 0.0016(5) 0.0002(5)
C2 0.0159(6) 0.0249(6) 0.0231(6) 0.0028(5) 0.0008(5) -0.0001(5)
C3 0.0173(6) 0.0286(7) 0.0290(7) 0.0068(6) 0.0028(5) 0.0018(5)
C4 0.0288(8) 0.0438(9) 0.0284(7) 0.0075(7) -0.0011(6) 0.0055(7)
C5 0.0345(8) 0.0318(8) 0.0434(9) 0.0078(7) 0.0021(7) 0.0094(7)
C6 0.0188(6) 0.0275(7) 0.0233(6) 0.0003(5) 0.0019(5) 0.0019(5)
C7 0.0185(6) 0.0289(7) 0.0250(6) -0.0033(5) 0.0032(5) 0.0015(5)
C8 0.0201(6) 0.0252(7) 0.0260(6) -0.0027(5) 0.0027(5) -0.0005(5)
C9 0.0224(6) 0.0247(7) 0.0260(7) 0.0012(5) -0.0034(5) 0.0016(5)
C10 0.0269(7) 0.0217(6) 0.0280(7) -0.0003(5) -0.0048(6) 0.0047(5)
C11 0.0261(7) 0.0289(7) 0.0318(7) -0.0025(6) -0.0008(6) 0.0060(6)
C12 0.0393(9) 0.0387(9) 0.0321(8) 0.0014(7) 0.0043(7) 0.0137(7)
C13 0.0557(11) 0.0448(10) 0.0274(8) -0.0071(7) -0.0065(7) 0.0137(8)
C14 0.0506(11) 0.0482(10) 0.0396(9) -0.0105(8) -0.0163(8) -0.0043(8)
C15 0.0357(9) 0.0366(8) 0.0351(8) -0.0018(7) -0.0047(7) -0.0064(7)
C16 0.0296(7) 0.0298(7) 0.0210(6) -0.0009(5) -0.0030(5) 0.0000(6)
C17 0.0361(8) 0.0430(9) 0.0308(8) 0.0074(7) 0.0015(6) -0.0020(7)
C18 0.0566(12) 0.0560(11) 0.0334(9) 0.0136(8) 0.0004(8) -0.0142(9)
C19 0.0756(14) 0.0412(10) 0.0302(8) 0.0096(7) -0.0152(9) -0.0044(9)
C20 0.0594(11) 0.0410(9) 0.0312(8) -0.0005(7) -0.0154(8) 0.0145(8)
C21 0.0375(9) 0.0405(9) 0.0272(7) 0.0003(7) -0.0044(6) 0.0087(7)
C22 0.0240(7) 0.0390(8) 0.0285(7) -0.0073(6) 0.0039(6) 0.0011(6)
C23 0.0235(7) 0.0282(7) 0.0332(7) 0.0000(6) 0.0011(6) -0.0063(6)
C24 0.0207(6) 0.0265(7) 0.0335(7) -0.0004(6) 0.0009(6) -0.0030(5)
C25 0.0199(6) 0.0310(7) 0.0274(7) 0.0032(6) -0.0002(5) -0.0009(6)
C26 0.0277(7) 0.0351(8) 0.0342(8) -0.0011(6) 0.0012(6) -0.0033(6)
C27 0.0305(8) 0.0488(10) 0.0329(8) 0.0014(7) 0.0077(6) 0.0030(7)
C28 0.0250(7) 0.0495(10) 0.0410(9) 0.0122(8) 0.0077(7) -0.0027(7)
C29 0.0348(9) 0.0407(9) 0.0501(10) 0.0023(8) 0.0066(8) -0.0144(7)
C30 0.0315(8) 0.0352(8) 0.0377(8) -0.0019(7) 0.0060(7) -0.0065(7)
N1 0.0156(6) 0.0380(7) 0.0363(7) 0.0133(6) -0.0009(5) 0.0007(5)
N2 0.0168(5) 0.0237(6) 0.0250(5) 0.0032(4) 0.0011(4) -0.0004(4)
O1 0.0249(5) 0.0506(7) 0.0380(6) -0.0146(5) -0.0017(4) -0.0023(5)
S1 0.02077(18) 0.0389(2) 0.0412(2) 0.01366(17) 0.00045(15) -0.00632(15)

loop_
 _geom_bond_atom_site_label_1
 _geom_bond_atom_site_label_2
 _geom_bond_distance
 _geom_bond_site_symmetry_2
 _geom_bond_publ_flag
C1 N1 1.3127(18) . ?
C1 C2 1.5280(18) . ?
C1 S1 1.6630(14) . ?
C2 N2 1.4883(17) . ?
C2 C9 1.5483(19) . ?
C2 C6 1.5690(19) . ?
C3 N1 1.4668(18) . ?
C3 N2 1.4829(17) . ?
C3 C4 1.526(2) . ?
C3 C5 1.527(2) . ?
C4 H4A 0.9800 . ?
C4 H4B 0.9800 . ?
C4 H4C 0.9800 . ?
C5 H5A 0.9800 . ?
C5 H5B 0.9800 . ?
C5 H5C 0.9800 . ?
C6 C16 1.5205(19) . ?
C6 C7 1.5370(19) . ?
C6 H6 1.0000 . ?
C7 C22 1.4955(19) . ?
C7 C8 1.542(2) . ?
C7 H7 1.0000 . ?
C8 N2 1.4693(17) . ?
C8 C23 1.5056(19) . ?
C8 H8 1.0000 . ?
C9 C10 1.5066(19) . ?
C9 H9A 0.9900 . ?
C9 H9AB 0.9900 . ?
C10 C11 1.390(2) . ?
C10 C15 1.391(2) . ?
C11 C12 1.390(2) . ?
C11 H11 0.9500 . ?
C12 C13 1.382(3) . ?
C12 H12 0.9500 . ?
C13 C14 1.376(3) . ?
C13 H13 0.9500 . ?
C14 C15 1.391(2) . ?
C14 H14 0.9500 . ?
C15 H15 0.9500 . ?
C16 C17 1.387(2) . ?
C16 C21 1.396(2) . ?
C17 C18 1.392(2) . ?
C17 H17 0.9500 . ?
C18 C19 1.371(3) . ?
C18 H18 0.9500 . ?
C19 C20 1.379(3) . ?
C19 H19 0.9500 . ?
C20 C21 1.393(2) . ?
C20 H20 0.9500 . ?
C21 H21 0.9500 . ?
C22 O1 1.2008(18) . ?
C22 H22 0.9500 . ?
C23 C24 1.315(2) . ?
C23 H23 0.9500 . ?
C24 C25 1.4742(19) . ?
C24 H24 0.9500 . ?
C25 C30 1.388(2) . ?
C25 C26 1.390(2) . ?
C26 C27 1.388(2) . ?
C26 H26 0.9500 . ?
C27 C28 1.381(2) . ?
C27 H27 0.9500 . ?
C28 C29 1.379(3) . ?
C28 H28 0.9500 . ?
C29 C30 1.385(2) . ?
C29 H29 0.9500 . ?
C30 H30 0.9500 . ?
N1 H1 0.86(2) . ?

loop_
 _geom_angle_atom_site_label_1
 _geom_angle_atom_site_label_2
 _geom_angle_atom_site_label_3
 _geom_angle
 _geom_angle_site_symmetry_1
 _geom_angle_site_symmetry_3
 _geom_angle_publ_flag
N1 C1 C2 107.52(12) . . ?
N1 C1 S1 125.62(11) . . ?
C2 C1 S1 126.83(10) . . ?
N2 C2 C1 103.49(10) . . ?
N2 C2 C9 113.41(11) . . ?
C1 C2 C9 110.76(11) . . ?
N2 C2 C6 103.99(10) . . ?
C1 C2 C6 115.14(11) . . ?
C9 C2 C6 109.83(11) . . ?
N1 C3 N2 101.21(10) . . ?
N1 C3 C4 109.32(12) . . ?
N2 C3 C4 111.71(11) . . ?
N1 C3 C5 108.91(12) . . ?
N2 C3 C5 115.56(12) . . ?
C4 C3 C5 109.69(12) . . ?
C3 C4 H4A 109.5 . . ?
C3 C4 H4B 109.5 . . ?
H4A C4 H4B 109.5 . . ?
C3 C4 H4C 109.5 . . ?
H4A C4 H4C 109.5 . . ?
H4B C4 H4C 109.5 . . ?
C3 C5 H5A 109.5 . . ?
C3 C5 H5B 109.5 . . ?
H5A C5 H5B 109.5 . . ?
C3 C5 H5C 109.5 . . ?
H5A C5 H5C 109.5 . . ?
H5B C5 H5C 109.5 . . ?
C16 C6 C7 114.31(11) . . ?
C16 C6 C2 119.21(11) . . ?
C7 C6 C2 99.81(10) . . ?
C16 C6 H6 107.6 . . ?
C7 C6 H6 107.6 . . ?
C2 C6 H6 107.6 . . ?
C22 C7 C6 114.30(11) . . ?
C22 C7 C8 111.68(12) . . ?
C6 C7 C8 102.23(11) . . ?
C22 C7 H7 109.5 . . ?
C6 C7 H7 109.5 . . ?
C8 C7 H7 109.5 . . ?
N2 C8 C23 113.81(11) . . ?
N2 C8 C7 102.48(11) . . ?
C23 C8 C7 112.36(11) . . ?
N2 C8 H8 109.3 . . ?
C23 C8 H8 109.3 . . ?
C7 C8 H8 109.3 . . ?
C10 C9 C2 115.94(11) . . ?
C10 C9 H9A 108.3 . . ?
C2 C9 H9A 108.3 . . ?
C10 C9 H9AB 108.3 . . ?
C2 C9 H9AB 108.3 . . ?
H9A C9 H9AB 107.4 . . ?
C11 C10 C15 118.32(14) . . ?
C11 C10 C9 120.08(13) . . ?
C15 C10 C9 121.59(14) . . ?
C12 C11 C10 121.15(15) . . ?
C12 C11 H11 119.4 . . ?
C10 C11 H11 119.4 . . ?
C13 C12 C11 119.75(16) . . ?
C13 C12 H12 120.1 . . ?
C11 C12 H12 120.1 . . ?
C14 C13 C12 119.78(15) . . ?
C14 C13 H13 120.1 . . ?
C12 C13 H13 120.1 . . ?
C13 C14 C15 120.56(16) . . ?
C13 C14 H14 119.7 . . ?
C15 C14 H14 119.7 . . ?
C14 C15 C10 120.42(16) . . ?
C14 C15 H15 119.8 . . ?
C10 C15 H15 119.8 . . ?
C17 C16 C21 118.12(14) . . ?
C17 C16 C6 119.56(13) . . ?
C21 C16 C6 122.24(13) . . ?
C16 C17 C18 121.17(16) . . ?
C16 C17 H17 119.4 . . ?
C18 C17 H17 119.4 . . ?
C19 C18 C17 120.11(18) . . ?
C19 C18 H18 119.9 . . ?
C17 C18 H18 119.9 . . ?
C18 C19 C20 119.73(16) . . ?
C18 C19 H19 120.1 . . ?
C20 C19 H19 120.1 . . ?
C19 C20 C21 120.50(17) . . ?
C19 C20 H20 119.8 . . ?
C21 C20 H20 119.8 . . ?
C20 C21 C16 120.37(16) . . ?
C20 C21 H21 119.8 . . ?
C16 C21 H21 119.8 . . ?
O1 C22 C7 124.16(13) . . ?
O1 C22 H22 117.9 . . ?
C7 C22 H22 117.9 . . ?
C24 C23 C8 124.38(13) . . ?
C24 C23 H23 117.8 . . ?
C8 C23 H23 117.8 . . ?
C23 C24 C25 126.82(14) . . ?
C23 C24 H24 116.6 . . ?
C25 C24 H24 116.6 . . ?
C30 C25 C26 118.17(13) . . ?
C30 C25 C24 122.61(13) . . ?
C26 C25 C24 119.22(13) . . ?
C27 C26 C25 121.38(15) . . ?
C27 C26 H26 119.3 . . ?
C25 C26 H26 119.3 . . ?
C28 C27 C26 119.64(15) . . ?
C28 C27 H27 120.2 . . ?
C26 C27 H27 120.2 . . ?
C29 C28 C27 119.54(15) . . ?
C29 C28 H28 120.2 . . ?
C27 C28 H28 120.2 . . ?
C28 C29 C30 120.75(16) . . ?
C28 C29 H29 119.6 . . ?
C30 C29 H29 119.6 . . ?
C29 C30 C25 120.50(15) . . ?
C29 C30 H30 119.7 . . ?
C25 C30 H30 119.7 . . ?
C1 N1 C3 117.01(12) . . ?
C1 N1 H1 125.7(13) . . ?
C3 N1 H1 117.2(13) . . ?
C8 N2 C3 118.27(11) . . ?
C8 N2 C2 110.48(10) . . ?
C3 N2 C2 110.65(10) . . ?

loop_
 _geom_torsion_atom_site_label_1
 _geom_torsion_atom_site_label_2
 _geom_torsion_atom_site_label_3
 _geom_torsion_atom_site_label_4
 _geom_torsion
 _geom_torsion_site_symmetry_1
 _geom_torsion_site_symmetry_2
 _geom_torsion_site_symmetry_3
 _geom_torsion_site_symmetry_4
 _geom_torsion_publ_flag
N1 C1 C2 N2 -2.42(15) . . . . ?
S1 C1 C2 N2 179.68(10) . . . . ?
N1 C1 C2 C9 119.45(13) . . . . ?
S1 C1 C2 C9 -58.46(16) . . . . ?
N1 C1 C2 C6 -115.21(13) . . . . ?
S1 C1 C2 C6 66.89(16) . . . . ?
N2 C2 C6 C16 158.26(11) . . . . ?
C1 C2 C6 C16 -89.25(15) . . . . ?
C9 C2 C6 C16 36.58(16) . . . . ?
N2 C2 C6 C7 33.13(12) . . . . ?
C1 C2 C6 C7 145.63(12) . . . . ?
C9 C2 C6 C7 -88.54(12) . . . . ?
C16 C6 C7 C22 65.78(16) . . . . ?
C2 C6 C7 C22 -165.79(12) . . . . ?
C16 C6 C7 C8 -173.38(11) . . . . ?
C2 C6 C7 C8 -44.95(12) . . . . ?
C22 C7 C8 N2 163.02(11) . . . . ?
C6 C7 C8 N2 40.39(12) . . . . ?
C22 C7 C8 C23 -74.42(15) . . . . ?
C6 C7 C8 C23 162.95(11) . . . . ?
N2 C2 C9 C10 51.32(16) . . . . ?
C1 C2 C9 C10 -64.54(15) . . . . ?
C6 C2 C9 C10 167.18(11) . . . . ?
C2 C9 C10 C11 -92.84(16) . . . . ?
C2 C9 C10 C15 88.34(17) . . . . ?
C15 C10 C11 C12 -1.4(2) . . . . ?
C9 C10 C11 C12 179.72(13) . . . . ?
C10 C11 C12 C13 0.9(2) . . . . ?
C11 C12 C13 C14 0.2(3) . . . . ?
C12 C13 C14 C15 -0.7(3) . . . . ?
C13 C14 C15 C10 0.1(3) . . . . ?
C11 C10 C15 C14 0.9(2) . . . . ?
C9 C10 C15 C14 179.77(15) . . . . ?
C7 C6 C16 C17 -146.98(14) . . . . ?
C2 C6 C16 C17 95.19(16) . . . . ?
C7 C6 C16 C21 29.77(19) . . . . ?
C2 C6 C16 C21 -88.06(17) . . . . ?
C21 C16 C17 C18 -0.2(2) . . . . ?
C6 C16 C17 C18 176.70(15) . . . . ?
C16 C17 C18 C19 0.3(3) . . . . ?
C17 C18 C19 C20 0.2(3) . . . . ?
C18 C19 C20 C21 -0.9(3) . . . . ?
C19 C20 C21 C16 1.0(3) . . . . ?
C17 C16 C21 C20 -0.5(2) . . . . ?
C6 C16 C21 C20 -177.26(14) . . . . ?
C6 C7 C22 O1 -141.28(16) . . . . ?
C8 C7 C22 O1 103.27(18) . . . . ?
N2 C8 C23 C24 14.6(2) . . . . ?
C7 C8 C23 C24 -101.34(17) . . . . ?
C8 C23 C24 C25 176.48(14) . . . . ?
C23 C24 C25 C30 14.9(2) . . . . ?
C23 C24 C25 C26 -165.57(15) . . . . ?
C30 C25 C26 C27 -0.3(2) . . . . ?
C24 C25 C26 C27 -179.91(14) . . . . ?
C25 C26 C27 C28 0.9(2) . . . . ?
C26 C27 C28 C29 -1.4(3) . . . . ?
C27 C28 C29 C30 1.3(3) . . . . ?
C28 C29 C30 C25 -0.7(3) . . . . ?
C26 C25 C30 C29 0.2(2) . . . . ?
C24 C25 C30 C29 179.76(15) . . . . ?
C2 C1 N1 C3 0.60(18) . . . . ?
S1 C1 N1 C3 178.53(11) . . . . ?
N2 C3 N1 C1 1.49(17) . . . . ?
C4 C3 N1 C1 -116.48(15) . . . . ?
C5 C3 N1 C1 123.69(14) . . . . ?
C23 C8 N2 C3 90.19(14) . . . . ?
C7 C8 N2 C3 -148.23(11) . . . . ?
C23 C8 N2 C2 -140.88(12) . . . . ?
C7 C8 N2 C2 -19.30(13) . . . . ?
N1 C3 N2 C8 125.82(12) . . . . ?
C4 C3 N2 C8 -117.96(14) . . . . ?
C5 C3 N2 C8 8.37(17) . . . . ?
N1 C3 N2 C2 -3.03(14) . . . . ?
C4 C3 N2 C2 113.20(13) . . . . ?
C5 C3 N2 C2 -120.48(13) . . . . ?
C1 C2 N2 C8 -129.51(11) . . . . ?
C9 C2 N2 C8 110.41(12) . . . . ?
C6 C2 N2 C8 -8.85(13) . . . . ?
C1 C2 N2 C3 3.42(14) . . . . ?
C9 C2 N2 C3 -116.66(12) . . . . ?
C6 C2 N2 C3 124.08(11) . . . . ?

loop_
 _geom_hbond_atom_site_label_D
 _geom_hbond_atom_site_label_H
 _geom_hbond_atom_site_label_A
 _geom_hbond_distance_DH
 _geom_hbond_distance_HA
 _geom_hbond_distance_DA
 _geom_hbond_angle_DHA
 _geom_hbond_site_symmetry_A
N1 H1 O1  0.86(2) 2.13(2) 2.9626(17) 162.0(18) 6_656 

_geom_special_details 
;

All esds (except the esd in the dihedral angle between two l.s. planes)
are estimated using the full covariance matrix.  The cell esds are taken
into account individually in the estimation of esds in distances, angles
and torsion angles; correlations between esds in cell parameters are only
used when they are defined by crystal symmetry.  An approximate (isotropic)
treatment of cell esds is used for estimating esds involving l.s. planes.
;

_audit_block_code                 C30H30N2OS_dv104_trapp
_audit_creation_method                  'APEX3 v2018.7-2'
_shelxl_version_number            ?
_chemical_name_systematic         ?
_chemical_formula_moiety          'C30 H30 N2 O S'
_chemical_formula_sum                   'C30 H30 N2 O S'
_chemical_formula_weight                466.62 #?# (Cohen, 1996)
_chemical_melting_point           ? #?# in K!

_cell_formula_units_Z                   8 #?# adjust to _chemical_formula_[]

_exptl_crystal_density_diffrn           1.225
_exptl_crystal_F_000                    1984 #?# check!

_shelx_res_file 
;

TITL dv104_0m_a.res in Pbca
    dv104.res
    created by SHELXL-2018/3 at 13:07:41 on 17-Apr-2025
REM Old TITL dv104_0m in Pbca
REM SHELXT solution in Pbca
REM R1 0.159,  Rweak 0.006,  Alpha 0.022,  Orientation as input
REM Formula found by SHELXT:  C30 N2 O S
CELL  0.71073  14.8159  15.9963  21.3451   90.000   90.000   90.000
ZERR    8.000   0.0006   0.0007   0.0008    0.000    0.000    0.000
LATT  1
SYMM 1/2-X, -Y, 1/2+Z
SYMM -X, 1/2+Y, 1/2-Z
SYMM 1/2+X, 1/2-Y, -Z
SFAC C H N O S
UNIT 240 240 16 8 8
TEMP -100
SIZE 0.12 0.14 0.18
L.S. 10
BOND $H
LIST 4
CONF
ACTA
SHEL 9.0 0.78
HTAB
EQIV $1 x+1/2, y, -z+1/2
HTAB N1 O1_$1
OMIT     0   2   0 !       0.10      27483.03      16.95       0.471       8.00
OMIT     0   2   1 !      62.21      25694.87      16.87       0.455       7.49
OMIT     1   0   2 !       1.91       6096.62      16.57       0.222       8.66
OMIT     4   1   0 !    3719.23      24342.07      13.31       0.443       3.61
FMAP 2
PLAN -20
WGHT    0.045700    2.360000
FVAR       0.28711
C1    1    0.695840    0.483167    0.261988    11.00000    0.01842    0.02856 =
         0.02594    0.00218    0.00157    0.00016
C2    1    0.594391    0.482939    0.249095    11.00000    0.01593    0.02492 =
         0.02311    0.00283    0.00082   -0.00012
C3    1    0.635663    0.371570    0.322026    11.00000    0.01733    0.02861 =
         0.02902    0.00684    0.00284    0.00180
C4    1    0.622371    0.382411    0.392465    11.00000    0.02884    0.04378 =
         0.02844    0.00749   -0.00113    0.00548
AFIX 137
H4A   2    0.611095    0.441459    0.401871    11.00000   -1.50000
H4B   2    0.676798    0.363875    0.414551    11.00000   -1.50000
H4C   2    0.570686    0.348860    0.406201    11.00000   -1.50000
AFIX   0
C5    1    0.654981    0.279912    0.307236    11.00000    0.03455    0.03179 =
         0.04343    0.00783    0.00209    0.00943
AFIX 137
H5A   2    0.670067    0.274156    0.262743    11.00000   -1.50000
H5B   2    0.601442    0.246238    0.316729    11.00000   -1.50000
H5C   2    0.705832    0.260511    0.332745    11.00000   -1.50000
AFIX   0
C6    1    0.566972    0.461832    0.179882    11.00000    0.01877    0.02745 =
         0.02328    0.00027    0.00195    0.00195
AFIX  13
H6    2    0.612035    0.420929    0.163243    11.00000   -1.20000
AFIX   0
C7    1    0.478644    0.414056    0.191896    11.00000    0.01853    0.02894 =
         0.02497   -0.00329    0.00319    0.00153
AFIX  13
H7    2    0.431100    0.454037    0.206320    11.00000   -1.20000
AFIX   0
C8    1    0.504942    0.355675    0.246388    11.00000    0.02011    0.02518 =
         0.02604   -0.00270    0.00266   -0.00051
AFIX  13
H8    2    0.542644    0.308717    0.229907    11.00000   -1.20000
AFIX   0
C9    1    0.551245    0.566970    0.269067    11.00000    0.02244    0.02471 =
         0.02597    0.00122   -0.00338    0.00163
AFIX  23
H9A   2    0.582108    0.612616    0.246218    11.00000   -1.20000
H9AB  2    0.487321    0.566912    0.255561    11.00000   -1.20000
AFIX   0
C10   1    0.554339    0.586582    0.338072    11.00000    0.02688    0.02170 =
         0.02797   -0.00034   -0.00477    0.00472
C11   1    0.482507    0.564469    0.376534    11.00000    0.02609    0.02895 =
         0.03184   -0.00252   -0.00081    0.00601
AFIX  43
H11   2    0.431539    0.537196    0.358884    11.00000   -1.20000
AFIX   0
C12   1    0.483945    0.581563    0.440367    11.00000    0.03931    0.03867 =
         0.03207    0.00143    0.00430    0.01371
AFIX  43
H12   2    0.434676    0.565344    0.466128    11.00000   -1.20000
AFIX   0
C13   1    0.557301    0.622231    0.466213    11.00000    0.05571    0.04479 =
         0.02741   -0.00714   -0.00654    0.01368
AFIX  43
H13   2    0.558727    0.633933    0.509836    11.00000   -1.20000
AFIX   0
C14   1    0.628270    0.645725    0.428571    11.00000    0.05056    0.04823 =
         0.03959   -0.01055   -0.01627   -0.00426
AFIX  43
H14   2    0.678390    0.674216    0.446309    11.00000   -1.20000
AFIX   0
C15   1    0.627271    0.628125    0.364779    11.00000    0.03568    0.03661 =
         0.03508   -0.00185   -0.00474   -0.00642
AFIX  43
H15   2    0.676725    0.644584    0.339276    11.00000   -1.20000
AFIX   0
C16   1    0.558750    0.532342    0.132456    11.00000    0.02962    0.02976 =
         0.02101   -0.00087   -0.00302   -0.00003
C17   1    0.631421    0.551224    0.093986    11.00000    0.03608    0.04298 =
         0.03085    0.00735    0.00151   -0.00202
AFIX  43
H17   2    0.686632    0.521839    0.099205    11.00000   -1.20000
AFIX   0
C18   1    0.624874    0.612454    0.047882    11.00000    0.05663    0.05595 =
         0.03338    0.01362    0.00044   -0.01418
AFIX  43
H18   2    0.675291    0.624314    0.021860    11.00000   -1.20000
AFIX   0
C19   1    0.545768    0.655693    0.039956    11.00000    0.07561    0.04116 =
         0.03021    0.00962   -0.01524   -0.00438
AFIX  43
H19   2    0.541204    0.697342    0.008387    11.00000   -1.20000
AFIX   0
C20   1    0.472885    0.638469    0.077991    11.00000    0.05942    0.04099 =
         0.03121   -0.00050   -0.01542    0.01445
AFIX  43
H20   2    0.418350    0.668958    0.072906    11.00000   -1.20000
AFIX   0
C21   1    0.478613    0.576713    0.123808    11.00000    0.03753    0.04053 =
         0.02723    0.00030   -0.00443    0.00866
AFIX  43
H21   2    0.427688    0.564726    0.149315    11.00000   -1.20000
AFIX   0
C22   1    0.444528    0.366055    0.136632    11.00000    0.02397    0.03904 =
         0.02851   -0.00733    0.00390    0.00108
AFIX  43
H22   2    0.487509    0.338407    0.110913    11.00000   -1.20000
AFIX   0
C23   1    0.423788    0.320452    0.279636    11.00000    0.02349    0.02817 =
         0.03321   -0.00005    0.00109   -0.00632
AFIX  43
H23   2    0.392996    0.275069    0.260470    11.00000   -1.20000
AFIX   0
C24   1    0.392669    0.348305    0.333440    11.00000    0.02065    0.02650 =
         0.03348   -0.00037    0.00092   -0.00299
AFIX  43
H24   2    0.426340    0.391530    0.353070    11.00000   -1.20000
AFIX   0
C25   1    0.311022    0.319483    0.366476    11.00000    0.01985    0.03103 =
         0.02743    0.00317   -0.00021   -0.00086
C26   1    0.276340    0.367471    0.415158    11.00000    0.02765    0.03505 =
         0.03421   -0.00108    0.00125   -0.00327
AFIX  43
H26   2    0.305702    0.418109    0.426355    11.00000   -1.20000
AFIX   0
C27   1    0.199714    0.342941    0.447739    11.00000    0.03052    0.04883 =
         0.03286    0.00143    0.00770    0.00302
AFIX  43
H27   2    0.176482    0.376966    0.480460    11.00000   -1.20000
AFIX   0
C28   1    0.157427    0.268794    0.432328    11.00000    0.02499    0.04947 =
         0.04100    0.01219    0.00772   -0.00270
AFIX  43
H28   2    0.105721    0.250895    0.454973    11.00000   -1.20000
AFIX   0
C29   1    0.190779    0.220921    0.383841    11.00000    0.03478    0.04070 =
         0.05013    0.00230    0.00655   -0.01444
AFIX  43
H29   2    0.161039    0.170472    0.372645    11.00000   -1.20000
AFIX   0
C30   1    0.267163    0.245561    0.351273    11.00000    0.03150    0.03522 =
         0.03774   -0.00194    0.00602   -0.00649
AFIX  43
H30   2    0.289688    0.211595    0.318281    11.00000   -1.20000
AFIX   0
N1    3    0.712673    0.422315    0.301560    11.00000    0.01563    0.03799 =
         0.03628    0.01329   -0.00092    0.00071
H1    2    0.764304    0.411408    0.318123    11.00000    0.04112
N2    3    0.561062    0.410132    0.285828    11.00000    0.01675    0.02366 =
         0.02497    0.00316    0.00111   -0.00037
O1    4    0.366253    0.360242    0.122703    11.00000    0.02492    0.05065 =
         0.03802   -0.01461   -0.00165   -0.00225
S1    5    0.771542    0.549955    0.233637    11.00000    0.02077    0.03888 =
         0.04120    0.01366    0.00045   -0.00632
HKLF 4


REM  dv104_0m_a.res in Pbca
REM wR2 = 0.105610, GooF = S = 1.06879, Restrained GooF = 1.06879 for all data
REM R1 = 0.038714 for 4692 Fo > 4sig(Fo) and 0.048436 for all 5574 data
REM 313 parameters refined using 0 restraints

END

WGHT      0.0457      2.3600

REM Instructions for potential hydrogen bonds
HTAB N1 O1_$1

REM Highest difference peak  0.262,  deepest hole -0.232,  1-sigma level  0.041
Q1    1   0.4644  0.3399  0.2649  11.00000  0.05    0.26
Q2    1   0.5781  0.5268  0.2597  11.00000  0.05    0.25
Q3    1   0.6434  0.4871  0.2531  11.00000  0.05    0.24
Q4    1   0.5862  0.4754  0.2126  11.00000  0.05    0.24
Q5    1   0.5199  0.4382  0.1864  11.00000  0.05    0.23
Q6    1   0.5557  0.5716  0.3063  11.00000  0.05    0.22
Q7    1   0.5965  0.5882  0.3526  11.00000  0.05    0.22
Q8    1   0.3931  0.3559  0.2949  11.00000  0.05    0.21
Q9    1   0.5803  0.4455  0.2678  11.00000  0.05    0.21
Q10   1   0.6456  0.3255  0.3124  11.00000  0.05    0.21
Q11   1   0.3551  0.3271  0.3497  11.00000  0.05    0.21
Q12   1   0.4893  0.3848  0.2200  11.00000  0.05    0.20
Q13   1   0.8329  0.5470  0.2580  11.00000  0.05    0.20
Q14   1   0.5972  0.3849  0.3018  11.00000  0.05    0.19
Q15   1   0.5162  0.5442  0.1199  11.00000  0.05    0.18
Q16   1   0.5260  0.5658  0.3582  11.00000  0.05    0.18
Q17   1   0.4652  0.5923  0.0868  11.00000  0.05    0.18
Q18   1   0.6765  0.3913  0.3122  11.00000  0.05    0.18
Q19   1   0.7353  0.4959  0.2404  11.00000  0.05    0.18
Q20   1   0.5616  0.5046  0.1582  11.00000  0.05    0.18
;
_shelx_res_checksum                     40150
_shelx_hkl_file
;
   3   0   0    0.90    1.20
  -3   0   0    0.30    1.00
   3   0   0    1.90    1.00
   3   0   0    2.20    0.70
  -3   0   0    0.20    1.00
  -3   0   0    0.70    0.70
  -4   0   0   54.49    2.20
   4   0   0   55.29    2.20
  -4   0   0   58.29    2.80
   4   0   0   51.09    3.00
   4   0   0   54.79    2.80
  -5   0   0    6.50    1.40
   5   0   0    9.60    1.80
  -6   0   0  123.09    4.10
   6   0   0  111.59    5.30
   6   0   0  120.29    4.10
   6   0   0  120.49    5.10
  -6   0   0  125.49    5.10
   7   0   0   10.40   12.40
  -7   0   0    8.30   12.70
  -8   0   0    0.80    1.80
   8   0   0    2.60    2.20
   8   0   0    2.90    1.20
  -8   0   0    1.40    1.00
   8   0   0    0.80    1.90
   9   0   0    1.60    2.00
  -9   0   0    0.40    1.70
   9   0   0   -0.30    1.60
  -9   0   0   -0.30    0.90
   9   0   0    0.30    0.90
  10   0   0   81.79    3.50
  10   0   0   85.49    5.20
 -10   0   0   80.29    3.40
  10   0   0   80.89    5.50
 -10   0   0   81.59    5.20
  11   0   0    1.60    2.10
 -11   0   0   -2.20    1.80
 -11   0   0    0.30    0.90
  11   0   0   -3.40    2.50
  11   0   0    0.00    0.90
  12   0   0  560.04   18.90
 -12   0   0  561.64   18.00
  12   0   0  572.24   18.10
  12   0   0  568.24   15.30
 -12   0   0  567.74   15.20
  13   0   0    1.70    3.00
  13   0   0    1.70    2.70
 -13   0   0    0.30    1.00
  13   0   0    1.70    1.10
 -13   0   0    0.30    2.40
 -14   0   0  347.87   13.50
  14   0   0  362.56   13.70
  14   0   0  357.16   14.60
 -14   0   0  345.07    9.50
 -15   0   0    1.20    2.60
  15   0   0    3.10    3.10
  15   0   0    3.60    2.80
  16   0   0   93.09    7.30
  16   0   0  103.19    8.00
  16   0   0   91.09    7.30
 -16   0   0  100.49    7.10
  17   0   0   -3.10    2.70
  17   0   0    4.20    3.00
  17   0   0    5.40    3.20
  18   0   0   34.40    6.10
  18   0   0   35.20    5.50
  19   0   0   -6.60    2.60
   2  -1   0  401.16   10.30
   2   1   0  421.96   10.30
  -2   1   0  386.76   10.40
   2  -1   0  369.96   10.20
   3  -1   0    2.20    1.10
   3  -1   0    1.10    1.00
  -3   1   0   -0.80    0.90
  -3  -1   0    0.50    1.10
   3   1   0    0.00    1.00
  -3   1   0   -0.20    0.90
  -3  -1   0   -0.10    0.90
   3   1   0   -0.60    1.10
  -4  -1   0  300.07    7.50
  -5   1   0    0.40    1.00
   5   1   0   -1.00    1.30
  -5  -1   0   -0.50    0.30
   5  -1   0    0.40    1.10
   5  -1   0   -0.30    1.30
   5   1   0   -1.30    0.90
  -5  -1   0   -1.90    1.20
  -5   1   0   -1.40    0.90
   5   1   0   -0.20    0.30
   5  -1   0    0.80    1.00
  -5  -1   0   -0.80    1.00
   6   1   0  101.29    4.60
  -6   1   0  103.29    4.00
  -6  -1   0   95.99    2.90
   6   1   0   98.09    2.90
   6  -1   0   98.69    4.00
  -6  -1   0   91.79    4.80
   6   1   0  100.79    4.90
  -6  -1   0   98.19    4.50
  -6   1   0   97.69    4.50
   6  -1   0   95.99    4.80
   6  -1   0   97.19    4.50
  -7  -1   0    0.30    2.00
   7   1   0   -0.90    1.80
  -7   1   0   -2.10    1.50
   7   1   0    0.10    0.60
   7  -1   0    1.20    1.40
   7  -1   0    1.00    1.90
  -7   1   0   -1.50    1.20
  -7  -1   0    0.50    1.60
   7  -1   0    2.20    1.80
  -7  -1   0   -0.70    0.60
   7   1   0    0.00    1.70
   8  -1   0  110.19    5.80
  -8   1   0  102.59    4.40
   8   1   0   97.29    5.70
   8   1   0  101.49    5.20
  -8   1   0  111.19    5.30
  -8  -1   0  104.09    3.30
  -8  -1   0  105.19    5.20
   8   1   0  103.99    3.30
   8  -1   0  106.09    5.20
   8  -1   0  107.19    4.50
  -8  -1   0  108.79    5.80
  -9  -1   0    0.80    1.50
   9  -1   0   -0.80    1.60
  -9   1   0    0.80    1.80
   9  -1   0   -0.40    1.20
  -9  -1   0   -0.20    0.60
   9   1   0   -0.40    2.00
   9  -1   0    0.00    1.90
   9   1   0   -0.50    1.70
  -9   1   0   -1.10    1.10
   9   1   0   -0.10    0.60
  10   1   0   10.50    2.80
  10   1   0    8.20    1.00
  10  -1   0   13.20    2.60
 -10   1   0   10.00    1.80
  10  -1   0   11.60    1.90
  10  -1   0    8.50    2.70
 -10  -1   0    9.80    2.50
 -10   1   0   13.90    3.20
 -10  -1   0    9.60    1.00
  10   1   0    8.80    2.50
  11   1   0   -0.40    1.80
 -11  -1   0    0.50    0.50
 -11   1   0   -0.80    1.10
  11  -1   0   -1.80    2.00
  11  -1   0    1.00    1.30
  11   1   0    2.00    2.40
 -11   1   0    1.40    1.90
 -11  -1   0   -1.00    1.80
 -12  -1   0   45.20    4.60
  12  -1   0   47.60    4.70
 -12   1   0   40.30    3.00
  12  -1   0   51.59    5.40
  12   1   0   47.00    5.30
  12   1   0   37.10    4.30
  12  -1   0   42.90    3.20
 -12   1   0   48.60    4.70
  13  -1   0    0.30    1.40
  13   1   0   -0.40    2.40
  13  -1   0   -1.30    2.70
  13  -1   0    0.50    2.40
 -13   1   0    0.30    1.30
 -13  -1   0   -4.50    2.00
 -13   1   0    0.50    2.40
  13  -1   0   -1.50    2.10
  13   1   0   -1.50    2.70
  14   1   0  165.88    9.40
 -14  -1   0  159.98    8.40
  14  -1   0  150.18    6.10
  14  -1   0  150.58    8.30
  14   1   0  156.88    8.40
  14  -1   0  172.48    9.50
  14  -1   0  163.88    8.80
 -14   1   0  152.88    5.90
 -14   1   0  159.88    8.40
  15  -1   0    1.00    2.60
  15  -1   0    0.30    2.30
 -15   1   0   -2.10    2.20
  15   1   0   -0.60    2.50
 -15   1   0    0.20    1.00
 -15  -1   0    0.60    2.60
  15  -1   0    1.90    3.00
  15   1   0    1.00    3.30
  15  -1   0    1.80    1.30
  16  -1   0   45.20    5.60
 -16   1   0   43.00    5.30
 -16  -1   0   55.09    5.60
 -16   1   0   42.50    2.40
  16  -1   0   52.49    6.50
  16   1   0   46.00    7.30
  16  -1   0   48.30    5.50
  16  -1   0   43.70    2.50
  16   1   0   42.20    5.40
  17  -1   0    2.30    2.80
  17   1   0   -5.30    2.30
  17   1   0    3.00    3.10
  17  -1   0    2.30    3.00
  17  -1   0    2.70    3.10
  18   1   0    7.20    3.40
  18  -1   0   16.00    4.30
  18   1   0   17.60    4.30
  18  -1   0    4.70    3.90
   0   2   0    0.10    0.30
   0   2   0   -0.10    0.20
   0  -2   0    0.10    0.40
  -1   2   0    0.10    0.30
  -1  -2   0   -0.40    0.40
   1   2   0    0.00    0.40
  -1   2   0   -1.30    0.60
   1  -2   0    0.20    0.40
   1  -2   0    1.00    0.70
  -1   2   0   -0.10    0.30
  -1  -2   0    0.20    0.60
   1   2   0    0.00    0.30
  -1  -2   0    0.30    0.50
   1  -2   0    0.20    0.40
   1   2   0   -0.30    0.40
   2   2   0 2053.49   65.09
  -2   2   0 2079.19   67.19
  -3  -2   0   -0.70    1.00
   3   2   0    2.40    1.30
   3   2   0    1.90    1.10
  -3  -2   0   -2.40    1.00
  -3   2   0    1.40    0.90
  -3  -2   0    0.90    0.50
  -4   2   0 1554.14   61.09
   4   2   0 1450.05   58.29
   4  -2   0 1388.16   58.49
   5  -2   0    0.30    1.10
  -5  -2   0   -0.30    1.40
   5   2   0    0.30    1.10
  -5   2   0    0.10    1.30
  -5   2   0    0.80    1.30
   5   2   0    0.10    1.30
   5  -2   0    0.60    1.00
   5  -2   0    0.30    1.20
  -5  -2   0   -0.50    0.90
   6  -2   0 1060.69   28.30
   6   2   0 1142.69   28.40
  -6  -2   0 1059.99   28.10
  -6   2   0 1074.29   28.00
   6  -2   0 1104.39   28.10
  -6  -2   0 1070.29   28.90
   6  -2   0 1059.59   28.30
  -6   2   0 1070.69   28.20
   6   2   0 1058.59   28.70
  -7  -2   0   -0.60    1.50
  -7   2   0   -1.80    1.40
   7   2   0   -1.30    1.90
   7  -2   0   -0.70    1.50
   7   2   0   -0.40    1.70
  -7  -2   0   -1.70    1.90
   7  -2   0   -0.70    1.90
   7  -2   0    0.90    1.70
  -7   2   0   -0.70    1.70
   7  -2   0    1.80    1.90
   8  -2   0    1.80    2.10
   8  -2   0    5.00    1.90
  -8   2   0    3.00    1.70
   8   2   0    7.80    2.10
  -8  -2   0    4.20    1.80
   8  -2   0    4.60    1.70
   8  -2   0    6.20    1.90
   8   2   0    4.50    2.30
  -8  -2   0    1.20    2.10
  -8   2   0    3.30    1.90
  -9  -2   0   -1.60    1.80
  -9   2   0    0.50    1.40
  -9   2   0   -1.00    1.60
   9  -2   0    0.20    1.50
   9   2   0    0.00    1.60
   9  -2   0    0.80    1.80
   9  -2   0    0.70    2.00
  -9  -2   0    0.70    1.60
   9   2   0   -1.60    1.90
   9  -2   0    0.10    1.50
  10   2   0   -0.50    1.80
 -10  -2   0    1.60    2.20
  10  -2   0    1.70    2.20
  10  -2   0   -1.10    1.60
  10   2   0    3.10    2.30
 -10   2   0    0.80    1.50
  10  -2   0    1.00    1.60
  10  -2   0   -1.10    1.70
 -10  -2   0    1.30    2.20
  11  -2   0   -0.70    1.50
  11  -2   0    1.80    2.00
  11   2   0    0.50    2.40
 -11   2   0   -2.20    1.80
 -11   2   0   -0.20    1.50
  11   2   0   -2.30    2.00
 -11  -2   0   -1.60    1.70
  11  -2   0    1.20    2.00
  12   2   0   90.49    6.70
  12  -2   0   92.59    5.90
  12  -2   0   82.49    5.70
 -12   2   0   86.99    5.80
  12   2   0   82.09    5.90
 -12  -2   0   90.09    5.80
  12  -2   0   67.59    6.00
  12  -2   0   82.29    4.70
 -12   2   0   81.19    4.60
  13  -2   0    2.50    2.60
  13  -2   0    1.10    2.30
 -13   2   0   -0.70    1.60
  13   2   0   -0.50    2.80
  13  -2   0    0.20    2.80
  13  -2   0    1.40    1.70
 -13  -2   0    1.00    2.50
  13   2   0   -2.70    2.40
 -13   2   0    1.90    2.50
  14  -2   0   53.49    5.40
  14   2   0   58.99    5.60
 -14   2   0   55.09    3.80
  14  -2   0   55.39    4.00
  14  -2   0   44.20    5.30
  14  -2   0   52.29    6.10
  14   2   0   58.09    6.40
 -14  -2   0   38.40    4.90
 -14   2   0   57.19    5.50
  15  -2   0   -0.30    2.50
 -15   2   0   -0.40    2.30
  15   2   0    5.30    3.50
  15   2   0   -1.50    2.30
  15  -2   0    3.20    3.20
  15  -2   0   -0.90    2.50
 -15   2   0    1.40    1.50
  15  -2   0   -1.40    1.40
 -15  -2   0    1.80    2.60
  16  -2   0    4.50    2.90
  16   2   0    6.20    3.20
 -16   2   0    1.60    2.50
  16  -2   0    1.50    1.50
  16  -2   0    0.90    3.00
 -16   2   0    1.90    1.40
  16  -2   0   -3.60    2.40
 -16  -2   0    2.90    2.80
  17   2   0    6.30    3.40
 -17   2   0    0.90    1.20
  17  -2   0   -2.40    2.40
  17  -2   0    0.10    1.30
  17  -2   0    1.80    2.70
  17   2   0   -0.70    2.90
  17  -2   0    5.20    3.20
  18  -2   0   31.20    5.20
 -18   2   0   29.70    2.10
  18   2   0   29.00    6.20
   0   3   0    0.60    1.20
   0   3   0    0.00    0.60
   0  -3   0    3.40    1.00
   0  -3   0    2.10    1.30
   0   3   0    3.60    1.00
   0  -3   0    0.30    0.70
  -1   3   0   -1.30    1.30
  -1  -3   0    0.80    1.10
   1  -3   0   -0.70    1.40
   1  -3   0    1.90    0.90
   1   3   0   -1.40    0.80
  -1  -3   0    0.00    0.70
   1  -3   0    1.10    0.70
  -1  -3   0    1.30    1.10
   1   3   0   -2.00    1.00
  -1   3   0    3.30    1.00
   1   3   0    1.50    1.10
  -2  -3   0 1148.09   44.00
   2  -3   0 1119.49   46.40
   2   3   0 1078.89   43.60
  -2   3   0 1127.19   45.60
   3  -3   0    5.50    1.60
   3   3   0   -1.00    1.20
   3   3   0    0.00    0.80
  -3   3   0    0.50    1.00
  -3   3   0    3.70    1.60
   3  -3   0    3.40    1.10
  -3   3   0    3.10    1.00
   3   3   0   -0.50    0.60
  -3  -3   0    1.00    0.80
  -3  -3   0   -0.60    1.20
   3  -3   0    4.40    1.00
  -4  -3   0   50.09    3.20
  -4   3   0   49.99    2.80
   4   3   0   51.49    2.70
   4   3   0   43.60    3.10
   4  -3   0   44.30    3.10
  -4   3   0   51.99    2.80
  -4  -3   0   44.90    1.80
   4  -3   0   49.30    2.70
  -4   3   0   43.40    3.10
   4   3   0   48.50    1.80
   4  -3   0   43.10    2.50
   5  -3   0    0.40    1.20
   5  -3   0    0.40    1.50
  -5  -3   0    0.30    0.30
  -5  -3   0   -1.10    1.50
  -5   3   0   -1.80    1.30
   5  -3   0    1.30    1.10
   5   3   0   -1.30    1.40
  -5  -3   0   -0.80    1.10
  -5   3   0    1.50    1.30
   5   3   0   -1.30    1.10
  -6   3   0 1155.28   30.80
  -6  -3   0 1196.48   33.00
   6  -3   0 1163.28   30.90
  -6  -3   0 1218.28   30.80
  -6   3   0 1175.58   31.10
   6  -3   0 1191.98   31.20
   6   3   0 1148.69   31.40
   6  -3   0 1234.68   31.10
   7   3   0    2.80    2.20
   7  -3   0    0.20    1.40
   7  -3   0    1.90    1.90
  -7   3   0   -0.80    1.70
  -7  -3   0    5.20    1.70
   7  -3   0    1.60    1.80
   7   3   0    0.10    1.60
  -7   3   0   -1.80    1.60
  -7  -3   0   -0.90    1.90
  -8   3   0  988.10   27.00
   8  -3   0  996.20   26.90
   8   3   0  949.71   27.50
  -8  -3   0  980.50   26.70
  -8  -3   0 1015.40   28.00
   8  -3   0  999.30   27.00
  -8   3   0 1031.10   26.90
   8   3   0  970.30   26.90
   8  -3   0  983.90   26.80
   9   3   0    1.40    1.90
   9  -3   0    2.80    1.90
  -9   3   0   -0.80    1.60
   9  -3   0   -0.20    1.90
   9  -3   0    0.60    1.70
  -9  -3   0    1.20    2.00
  -9   3   0    0.00    1.70
   9   3   0   -2.10    1.90
  -9  -3   0    0.00    1.50
   9  -3   0   -0.30    1.50
  10  -3   0  340.47   12.00
  10   3   0  351.66   13.00
  10  -3   0  342.77   11.50
  10  -3   0  360.46   11.90
 -10   3   0  357.66   11.50
 -10   3   0  329.97   11.80
  10   3   0  331.67   11.80
 -10  -3   0  338.47   12.80
  10  -3   0  326.67   12.30
  11  -3   0    0.50    2.80
  11  -3   0    0.50    2.00
  11   3   0   -0.20    2.40
 -11   3   0    1.40    2.00
 -11  -3   0    1.10    2.10
 -11   3   0   -1.30    1.90
  11  -3   0    0.30    1.80
  11  -3   0    3.20    2.10
 -11  -3   0    0.60    2.50
  11   3   0   -1.90    1.90
  12   3   0   12.10    3.50
  12  -3   0   11.90    2.90
 -12   3   0    9.10    2.40
  12  -3   0   10.40    2.90
 -12  -3   0   13.30    3.50
  12  -3   0   12.00    2.70
  12   3   0    9.30    3.00
  12  -3   0   11.10    3.30
 -12   3   0   10.70    3.00
 -12  -3   0   11.50    2.80
  13   3   0    2.50    2.70
  13  -3   0    3.40    2.90
 -13   3   0    1.60    1.90
  13  -3   0    0.20    2.00
 -13   3   0    5.80    2.90
  13  -3   0    0.00    2.30
  13   3   0    3.90    3.00
 -13  -3   0    1.50    2.30
  13  -3   0    3.10    2.50
  14  -3   0  336.67   12.00
 -14   3   0  317.87   13.20
 -14  -3   0  338.87   13.20
  14  -3   0  353.26   14.50
  14  -3   0  366.36   13.50
  14   3   0  344.07   13.40
  14   3   0  340.87   14.50
  14  -3   0  354.26   13.60
 -14   3   0  359.36   11.90
  15  -3   0    0.80    2.50
 -15  -3   0   -3.00    2.00
  15   3   0   -1.30    2.60
  15  -3   0    4.70    2.80
 -15   3   0   -0.70    1.70
  15  -3   0   -2.40    2.60
  15  -3   0   -1.90    1.80
 -15   3   0   -1.00    3.90
  15   3   0    2.00    3.20
 -16   3   0    1.90    2.70
 -16   3   0   10.00    2.40
  16   3   0   16.70    4.40
  16   3   0    6.70    3.30
  16  -3   0   15.80    4.10
 -16  -3   0    9.60    3.10
  16  -3   0    4.90    3.00
  16  -3   0    5.10    2.10
  16  -3   0    6.90    3.20
  17   3   0   -0.80    2.80
  17  -3   0   -0.30    2.90
  17  -3   0   -0.70    2.40
  17   3   0    6.00    3.10
 -17   3   0    1.60    1.40
  17  -3   0   -0.80    1.60
  17  -3   0    1.80    3.10
  18   3   0   86.99   13.00
  18  -3   0   82.29    4.70
  18  -3   0   83.79    7.20
   0  -4   0 9999.00  259.47
   0   4   0 9638.64  258.37
  -1   4   0    1.00    0.80
   1   4   0    1.90    0.80
  -1   4   0    2.60    1.00
   1  -4   0    0.00    1.60
  -1  -4   0    4.20    1.30
  -1  -4   0    2.00    1.40
   1  -4   0    0.60    0.80
   1  -4   0    2.80    1.20
   1   4   0   -1.10    1.20
  -1   4   0    0.80    1.50
  -2  -4   0 4373.76  126.99
  -2   4   0 4187.08  128.29
   2   4   0 4207.38  126.69
   2  -4   0 4338.07  130.79
  -3  -4   0    1.90    1.20
   3  -4   0   -0.30    1.60
   3   4   0   -1.00    0.90
   3   4   0   -0.60    0.80
   3  -4   0    0.40    0.90
   3  -4   0   -0.10    0.90
   3   4   0    1.60    1.30
  -3   4   0   -0.90    1.40
  -3   4   0   -0.70    0.90
  -3   4   0    0.60    1.00
   4  -4   0  187.18    7.10
  -4   4   0  179.48    6.90
   4   4   0  182.68    5.50
  -4   4   0  181.98    6.10
   4   4   0  200.48    6.20
  -4   4   0  178.48    6.20
  -4  -4   0  184.58    6.80
   4   4   0  190.28    6.80
   4  -4   0  176.08    6.10
  -4  -4   0  177.98    5.50
   4  -4   0  179.18    6.00
   5  -4   0   -1.10    1.30
   5   4   0    0.50    1.30
  -5   4   0   -1.40    1.70
   5   4   0   -0.20    0.60
   5  -4   0   -0.70    1.20
  -5  -4   0   -0.70    1.90
  -5   4   0   -1.50    1.10
   5   4   0   -1.00    1.60
   5  -4   0    0.00    1.90
  -5  -4   0    0.90    0.80
  -5   4   0    1.10    1.40
   6   4   0   99.89    2.90
   6  -4   0  106.89    4.90
   6   4   0   96.19    4.70
  -6   4   0  103.29    4.90
  -6  -4   0  102.69    3.00
   6  -4   0  104.19    4.80
  -6  -4   0  104.89    5.70
   6  -4   0  109.39    5.60
  -6   4   0   94.09    5.20
   6   4   0  108.19    5.60
   7  -4   0    0.70    1.60
  -7   4   0   -1.40    1.60
   7   4   0    0.40    1.70
  -7   4   0   -2.20    1.60
   7  -4   0   -0.70    1.40
  -7  -4   0   -0.60    1.40
   7  -4   0    1.80    2.20
   7   4   0   -2.30    2.00
  -7  -4   0    0.30    2.10
   8   4   0  565.64   17.50
   8  -4   0  574.24   17.10
  -8  -4   0  570.14   16.50
   8  -4   0  564.74   16.50
   8  -4   0  551.84   16.60
  -8   4   0  553.74   16.70
   8   4   0  562.24   16.70
  -8  -4   0  561.34   17.70
  -9   4   0   -1.60    1.60
  -9   4   0   -1.60    1.70
   9  -4   0   -0.50    1.50
   9  -4   0   -0.10    1.90
  -9  -4   0   -0.20    1.50
   9   4   0    1.10    2.20
   9   4   0   -1.00    1.60
   9  -4   0   -0.60    1.70
  -9  -4   0   -0.30    2.00
  10   4   0   22.80    3.30
  10   4   0   21.70    3.60
  10  -4   0   23.40    3.40
  10  -4   0   19.20    3.40
 -10   4   0   21.30    3.20
  10  -4   0   23.40    3.10
 -10  -4   0   22.10    3.70
 -10  -4   0   22.10    3.10
 -10   4   0   20.10    3.20
  10  -4   0   25.70    3.40
  11  -4   0    0.30    2.40
  11  -4   0    0.40    2.10
 -11   4   0    0.00    1.90
 -11   4   0    1.00    2.30
  11  -4   0    0.20    2.00
  11   4   0   -1.10    2.40
 -11  -4   0    0.00    2.00
  11   4   0   -0.40    2.20
 -11  -4   0    0.30    2.60
  11  -4   0    0.50    1.90
  12  -4   0  489.05   16.20
  12   4   0  476.65   16.30
  12   4   0  491.75   17.30
  12  -4   0  491.25   16.00
 -12  -4   0  520.65   18.00
 -12  -4   0  479.85   16.10
 -12   4   0  474.85   16.30
  12  -4   0  489.95   16.40
 -12   4   0  499.85   15.90
  12  -4   0  488.05   17.20
  13  -4   0   -4.80    2.50
  13   4   0    0.40    2.60
  13  -4   0   -2.10    2.20
 -13   4   0    0.40    2.00
 -13  -4   0   -2.10    2.70
  13  -4   0   -1.40    2.20
  13   4   0   -2.30    2.80
 -13  -4   0    2.10    2.30
 -13   4   0   -2.40    2.30
 -14   4   0   33.90    4.60
  14  -4   0   26.70    4.50
 -14   4   0   34.70    4.00
 -14  -4   0   31.50    4.30
  14  -4   0   33.50    5.10
  14  -4   0   27.30    4.20
  14  -4   0   29.20    4.00
  14   4   0   29.90    4.70
  14   4   0   22.50    4.60
  15  -4   0   -2.00    2.40
  15  -4   0    1.50    2.40
 -15   4   0    0.50    2.00
  15  -4   0   -0.20    2.70
  15  -4   0   -0.70    2.10
  15   4   0    2.90    2.90
  15   4   0   -1.00    2.80
 -15   4   0   -2.50    2.10
 -16   4   0  161.28    9.20
  16   4   0  169.28    9.40
 -16  -4   0  155.68    8.70
  16   4   0  180.08   10.60
  16  -4   0  162.88    9.20
  16  -4   0  170.68   10.60
  16  -4   0  165.38    8.00
 -16   4   0  159.68    7.60
  16  -4   0  157.88    9.10
  17  -4   0    0.10    2.80
 -17   4   0    1.40    1.90
  17   4   0    5.50    4.10
  17  -4   0    2.90    3.00
  17  -4   0    6.60    3.50
  17   4   0    0.30    2.80
  17  -4   0   -1.40    2.00
  18  -4   0    0.60    2.10
  18  -4   0    0.70    3.20
 -18   4   0    6.40    2.00
  18  -4   0   -0.40    2.90
   0  -5   0    6.90    6.80
   0   5   0   15.20    8.20
   1   5   0   -0.40    0.80
   1   5   0    0.60    1.10
  -1  -5   0    0.40    1.50
  -1   5   0   -0.90    0.80
   1   5   0    0.70    1.40
   1  -5   0   -0.40    0.80
  -1  -5   0   -0.50    1.30
  -1  -5   0    0.00    0.80
   1  -5   0    0.30    1.00
   1  -5   0    1.70    1.80
  -1   5   0   -1.00    0.90
  -1   5   0   -0.50    1.60
  -2   5   0 4742.53  144.89
   2  -5   0 4904.71  149.59
   2   5   0 4572.24  142.09
  -2  -5   0 4742.43  142.59
   3  -5   0    1.50    1.10
  -3   5   0   -0.30    1.10
   3  -5   0    1.00    1.70
  -3   5   0   -0.70    1.70
  -3  -5   0   -0.80    1.20
   3  -5   0   -0.30    1.00
  -3  -5   0   -1.70    1.50
   3   5   0   -1.30    0.90
   3   5   0    0.10    1.10
   3   5   0   -0.30    1.50
  -3   5   0   -0.20    1.00
   4   5   0   34.70    3.30
  -4  -5   0   35.30    3.40
  -4  -5   0   37.30    2.60
   4  -5   0   33.10    3.70
  -4   5   0   33.60    2.70
  -4   5   0   34.30    3.60
  -4   5   0   32.90    2.70
   4  -5   0   34.60    2.60
   4  -5   0   36.80    2.60
   4   5   0   34.70    2.40
   4   5   0   36.50    2.70
   4   5   0   33.70    2.50
   5  -5   0    8.10    2.70
   5   5   0    5.50    1.80
   5   5   0    4.60    2.20
  -5  -5   0    4.70    2.10
   5  -5   0    5.40    1.60
  -5   5   0    5.00    1.80
  -5   5   0    4.50    2.30
  -5   5   0    4.70    1.70
   5   5   0    7.70    1.30
  -6  -5   0  186.58    8.00
   6  -5   0  201.58    8.20
   6  -5   0  193.68    7.00
   6   5   0  193.68    7.10
  -6   5   0  182.88    7.10
   6  -5   0  188.58    7.10
  -6  -5   0  188.18    5.70
  -6   5   0  189.78    8.20
   6   5   0  191.38    5.60
   6   5   0  199.88    8.00
  -6   5   0  195.98    7.30
   7  -5   0    3.80    2.30
   7   5   0   -0.20    0.50
  -7   5   0   -2.50    1.90
   7  -5   0   -0.80    1.50
   7  -5   0   -1.50    1.30
   7   5   0   -1.90    1.40
  -7  -5   0   -1.70    1.90
  -7  -5   0    0.00    0.50
   7   5   0    0.20    2.00
  -7   5   0    0.70    1.70
   8   5   0  334.07   11.30
  -8  -5   0  351.46   12.50
   8  -5   0  335.97   11.10
   8  -5   0  340.17   11.30
   8  -5   0  328.17   11.90
  -8   5   0  341.77   11.90
   8   5   0  338.77   12.10
  -8   5   0  346.97   11.40
  -9   5   0   -0.80    1.90
   9   5   0    1.00    2.10
  -9  -5   0   -1.50    2.00
   9  -5   0   -0.10    1.60
   9  -5   0   -0.90    1.50
   9  -5   0   -0.90    1.90
  -9   5   0   -2.30    1.70
   9   5   0    0.90    1.80
  10   5   0  155.18    7.30
  10  -5   0  146.49    7.00
 -10  -5   0  150.38    8.10
 -10   5   0  156.58    7.50
  10  -5   0  144.09    7.00
  10  -5   0  155.98    7.60
 -10   5   0  152.78    7.30
  10   5   0  140.39    7.70
  11  -5   0    0.30    1.80
  11   5   0    1.70    2.20
  11  -5   0   -0.40    2.10
  11   5   0   -1.20    2.40
 -11  -5   0   -1.30    2.40
 -11   5   0    0.60    2.20
  11  -5   0    0.10    2.30
 -11   5   0    1.10    2.20
  12   5   0  107.99    6.70
 -12   5   0  101.39    6.60
  12  -5   0  107.09    7.20
  12   5   0   99.39    7.20
  12  -5   0  104.19    6.60
 -12  -5   0  106.89    7.60
  12  -5   0   90.19    6.10
 -12   5   0  106.09    6.50
  12  -5   0  100.39    6.30
 -13   5   0    2.00    2.50
  13  -5   0   -1.80    2.30
  13  -5   0   -0.30    2.10
  13  -5   0   -1.60    2.60
  13  -5   0    0.20    2.50
  13   5   0    3.10    4.90
  13   5   0    1.40    2.90
 -13   5   0   -1.20    2.10
 -13  -5   0    3.10    3.70
  14  -5   0  134.59    7.60
  14  -5   0  131.19    7.70
 -14   5   0  129.09    7.20
  14  -5   0  135.39    8.60
 -14  -5   0  140.39    9.20
 -14   5   0  111.49    7.50
  14   5   0  125.39    7.80
  14  -5   0  131.19    7.90
  14   5   0  127.79    8.70
  15  -5   0    3.10    3.10
  15  -5   0    1.50    2.50
 -15   5   0    2.70    2.60
  15  -5   0   -1.30    2.40
 -15   5   0    4.50    2.50
  15  -5   0   -1.40    2.40
  15   5   0    4.70    5.60
  15   5   0    0.90    2.70
 -16   5   0   11.40    3.70
  16  -5   0   15.60    3.70
  16   5   0   19.40    4.20
  16  -5   0   16.50    4.00
 -16   5   0   17.40    3.30
  16   5   0   21.50    4.70
  16  -5   0   11.40    4.90
  17  -5   0    5.00    3.20
  17  -5   0   -3.70    2.40
 -17   5   0   -0.20    1.90
  17  -5   0    0.90    2.70
  17   5   0   -3.70    2.80
  18  -5   0   16.40    5.10
  18  -5   0   19.70    4.40
  18  -5   0   17.50    4.30
  18   5   0   11.30    4.20
 -18   5   0   22.10    3.30
   0  -6   0  732.43   20.60
   0  -6   0  740.13   19.10
   0   6   0  770.62   19.80
   0  -6   0  711.83   19.70
   0   6   0  730.83   19.00
   0   6   0  726.83   20.50
  -1   6   0   -1.10    0.80
  -1  -6   0   -0.40    1.70
   1   6   0    4.00    1.50
  -1   6   0   -1.50    1.70
   1  -6   0   -0.90    1.20
   1  -6   0    0.60    1.80
   1   6   0   -0.30    0.90
  -1  -6   0    0.30    1.50
  -1   6   0    0.20    1.10
   1  -6   0    0.00    0.90
   1   6   0    0.20    1.50
  -1  -6   0   -0.20    0.90
   2  -6   0   85.39    4.00
   2   6   0   87.09    3.50
   2  -6   0   80.19    3.50
  -2  -6   0   84.59    4.40
  -2  -6   0   80.79    3.50
   2   6   0   88.29    4.40
   2   6   0   87.39    4.40
  -2   6   0   86.09    3.70
  -2   6   0   81.99    4.90
  -2   6   0   80.49    3.90
   2  -6   0   92.99    5.20
  -2  -6   0   86.59    4.50
  -3   6   0    1.90    1.30
  -3   6   0   -1.10    2.10
   3  -6   0    4.40    2.50
   3   6   0    0.00    1.40
  -3   6   0   -1.50    1.10
   3   6   0    3.90    1.90
  -3  -6   0   -0.40    2.20
  -3  -6   0    2.80    1.90
   3  -6   0    0.70    1.20
   3  -6   0    2.10    1.50
   3   6   0    0.50    1.30
   4   6   0 1258.37   31.90
  -4   6   0 1208.48   33.50
  -4  -6   0 1259.57   33.10
   4  -6   0 1237.08   32.10
   4   6   0 1271.57   32.90
  -4  -6   0 1227.68   32.00
   4   6   0 1276.67   31.80
   4  -6   0 1257.77   33.70
   4  -6   0 1212.68   31.70
  -4   6   0 1233.18   32.20
  -4   6   0 1205.48   31.90
   5   6   0   -0.50    2.00
  -5   6   0    0.30    1.60
   5   6   0   -1.20    1.30
  -5  -6   0    3.50    1.60
  -5  -6   0   -3.80    1.80
  -5   6   0   -4.10    2.10
   5   6   0   -2.40    1.10
   5   6   0    0.60    1.40
  -5   6   0    0.60    1.50
   5  -6   0    0.60    2.50
   5  -6   0   -0.10    1.40
   5  -6   0    1.20    1.60
   6  -6   0   22.00    3.40
   6  -6   0   28.20    2.90
  -6   6   0   18.90    2.50
   6   6   0   17.70    3.00
  -6   6   0   30.70    3.90
  -6  -6   0   24.20    3.30
   7  -6   0    0.60    2.20
  -7  -6   0   -0.50    0.80
   7   6   0   -1.90    1.80
   7  -6   0   -1.20    1.40
   7   6   0   -0.20    0.70
  -7   6   0    0.20    1.70
  -7   6   0   -1.10    1.50
   7  -6   0    0.70    1.60
  -7   6   0   -2.90    2.00
   7   6   0    0.60    1.60
  -7  -6   0   -0.70    2.00
  -8   6   0   88.29    5.80
   8  -6   0   80.39    5.80
  -8  -6   0   80.79    5.60
   8   6   0   88.09    5.70
  -8   6   0   85.39    5.00
   8  -6   0   87.59    4.90
   8  -6   0   88.99    4.80
  -8  -6   0   82.09    2.60
   8   6   0   80.29    4.80
   9  -6   0    1.50    2.50
  -9  -6   0    1.50    2.30
   9  -6   0    0.00    1.80
  -9   6   0   -4.00    2.00
  -9   6   0    3.10    2.40
   9  -6   0    0.70    1.70
   9   6   0    2.10    1.80
   9   6   0   -0.50    2.10
  10   6   0  289.97   11.80
  10  -6   0  290.97   10.80
 -10  -6   0  295.67   12.30
 -10   6   0  298.57   11.60
  10   6   0  307.27   11.10
  10  -6   0  296.97   11.80
 -10   6   0  301.87   11.20
  10  -6   0  278.27   10.60
  11   6   0   -2.90    2.50
  11  -6   0    1.30    2.20
 -11   6   0   -2.20    2.20
  11  -6   0   -3.00    1.80
  11   6   0    1.30    2.40
  11  -6   0   -0.40    2.60
 -11  -6   0   -2.80    2.40
 -11   6   0   -1.00    2.30
  12  -6   0   10.00    3.40
  12   6   0    6.30    3.50
 -12   6   0   11.30    3.10
 -12  -6   0    9.50    3.50
  12  -6   0    5.50    2.70
 -12   6   0    5.80    2.70
  12   6   0    7.80    2.80
  12  -6   0   10.70    2.90
  13   6   0    0.10    2.40
 -13   6   0    1.90    2.50
 -13  -6   0   -4.10    2.60
  13  -6   0   -0.30    2.80
  13   6   0   -1.10    2.80
  13  -6   0   -2.70    2.00
  13  -6   0   -1.10    2.30
 -13   6   0    3.00    2.70
  14   6   0    9.40    3.80
  14  -6   0    9.70    3.50
 -14   6   0    8.70    2.90
  14  -6   0    8.00    3.30
  14  -6   0    7.40    3.60
  14  -6   0    9.40    3.70
 -14  -6   0    7.90    3.80
 -14   6   0    4.70    3.10
  14   6   0    7.50    3.20
 -15  -6   0    4.10    3.30
  15   6   0   -3.20    2.30
  15  -6   0   -3.70    2.50
  15  -6   0    1.40    2.90
 -15   6   0    3.70    2.60
  15   6   0    4.50    3.40
  15  -6   0   -1.30    2.40
 -15   6   0   -1.20    2.30
  15  -6   0   -5.50    2.00
  16  -6   0   40.60    5.20
  16  -6   0   35.90    5.70
  16  -6   0   24.60    4.50
  16  -6   0   31.60    4.80
  16   6   0   22.10    5.00
 -16   6   0   34.40    4.40
  16   6   0   28.10    4.90
 -17   6   0    4.20    2.40
  17  -6   0   -2.80    2.90
  17  -6   0   -3.70    2.50
  17   6   0    0.00    2.90
  17  -6   0    8.30    3.00
  17  -6   0    2.10    2.80
  18  -6   0   50.69    6.20
  18   6   0   45.80    6.30
  18  -6   0   42.20    5.50
 -18   6   0   64.69    5.20
  18  -6   0   58.29    6.40
   0   7   0   14.10    2.70
   1  -7   0    2.70    1.80
   1   7   0   -1.70    1.80
   1  -7   0    0.50    2.10
  -1   7   0    0.00    1.20
   1   7   0    0.90    1.30
  -1   7   0   -0.90    1.40
  -1  -7   0   -0.20    2.20
  -1   7   0   -6.20    2.40
   1   7   0    3.70    1.70
  -1  -7   0   -0.60    1.20
   1  -7   0   -0.50    1.10
  -2   7   0   41.00    3.10
   2   7   0   36.30    3.70
  -2   7   0   37.80    4.20
  -2  -7   0   43.50    3.80
   2   7   0   41.50    3.60
  -2  -7   0   41.90    3.80
   2  -7   0   43.60    4.50
   2   7   0   36.50    2.70
  -2   7   0   38.60    2.80
   2  -7   0   43.20    3.30
   2  -7   0   41.80    2.80
  -2  -7   0   39.80    2.80
   3   7   0    1.30    1.90
  -3  -7   0    0.10    1.90
   3  -7   0    1.60    1.40
  -3  -7   0    0.50    2.00
   3  -7   0    4.80    2.80
   3   7   0   -2.90    1.60
   3  -7   0    0.50    2.00
   3   7   0   -0.20    1.20
  -3   7   0   -0.20    1.40
  -3   7   0   -3.80    2.20
  -3   7   0   -0.70    1.40
  -4   7   0   14.70    2.30
   4   7   0   13.10    2.30
   4  -7   0   11.40    3.10
  -4  -7   0    8.10    2.50
  -4   7   0    9.50    2.00
   4   7   0   14.00    2.00
  -4   7   0    9.20    2.90
   4  -7   0   13.40    2.10
  -4  -7   0   13.30    2.40
   4  -7   0   12.90    2.20
   4   7   0   14.60    2.80
  -5   7   0   -5.20    2.10
  -5   7   0   -0.60    1.50
  -5  -7   0    1.10    1.60
  -5  -7   0   -0.20    2.10
   5  -7   0   -1.30    2.40
   5   7   0   -2.60    1.30
   5  -7   0   -0.10    1.40
   5   7   0    1.50    2.10
  -5   7   0   -1.00    1.40
   5   7   0    3.90    1.50
   5  -7   0   -0.40    1.30
   5   7   0   -0.80    1.40
  -6   7   0  326.57   12.00
   6   7   0  299.37   10.10
   6  -7   0  327.27   10.70
  -6   7   0  323.47   10.80
   6   7   0  311.57   11.30
   6  -7   0  326.97   10.30
  -6   7   0  309.77   10.40
  -6  -7   0  320.57    9.80
   6   7   0  321.57   10.50
  -6  -7   0  324.37   11.70
   6  -7   0  336.57   12.20
   6   7   0  318.87    9.70
  -7  -7   0    6.90    2.60
   7  -7   0    7.40    2.80
  -7   7   0    7.10    2.10
   7   7   0    7.50    2.00
   7  -7   0    4.20    1.80
   7   7   0    6.00    2.40
  -7   7   0    8.50    2.60
  -7   7   0    7.20    2.00
   7  -7   0    6.70    1.90
  -8   7   0  370.36   13.70
   8  -7   0  392.96   14.10
  -8   7   0  393.46   13.00
   8  -7   0  384.66   12.40
  -8  -7   0  377.16   11.40
   8   7   0  379.76   10.40
  -8   7   0  389.26   12.70
   8   7   0  355.36   14.90
   8  -7   0  392.66   12.70
  -8  -7   0  385.86   13.90
   8   7   0  386.06   12.60
   9  -7   0    0.40    1.90
  -9   7   0    1.70    2.10
   9   7   0    3.70    2.10
   9   7   0   -1.00    2.30
   9  -7   0   -1.30    2.60
  -9  -7   0   -0.80    2.30
  -9   7   0   -0.40    2.50
   9  -7   0   -1.80    1.60
  10  -7   0  231.38    9.50
  10   7   0  245.38    9.80
  10   7   0  266.67   11.00
  10  -7   0  239.68    9.50
 -10  -7   0  231.48   10.90
 -10   7   0  239.48   10.60
  10  -7   0  228.58   10.60
 -10   7   0  242.98    9.80
  11   7   0    3.20    2.60
  11  -7   0    0.00    2.00
 -11  -7   0   -3.80    2.60
 -11   7   0   -3.60    2.10
 -11   7   0    1.10    2.70
  11  -7   0   -3.10    3.10
  11   7   0    1.50    2.90
  11  -7   0   -0.80    2.10
  12  -7   0   86.39    7.00
  12   7   0   91.79    7.10
  12  -7   0   92.89    6.30
  12  -7   0   87.09    6.10
  12   7   0   81.79    6.20
 -12   7   0   93.09    6.40
 -12   7   0  106.79    6.80
 -12  -7   0   94.49    8.80
 -13  -7   0    0.30    2.80
  13   7   0    1.80    3.10
  13  -7   0   -5.60    2.30
  13  -7   0   -0.20    2.70
 -13   7   0   -0.90    2.70
 -13   7   0   -3.40    2.10
  13   7   0    0.80    2.60
  13  -7   0   -0.70    2.20
  14   7   0  131.39    9.60
  14  -7   0  131.39    7.90
  14  -7   0  133.99    7.90
 -14  -7   0  137.19    9.30
 -14   7   0  140.99   12.50
 -14   7   0  134.99    8.10
  14  -7   0  122.89    8.30
  14  -7   0  138.09    9.00
  14   7   0  138.09    8.20
  15   7   0    3.30    3.20
  15  -7   0   -4.80    2.70
 -15   7   0   -0.10    2.70
 -15  -7   0    2.00    3.50
  15  -7   0    4.30    3.10
  15  -7   0   -1.80    2.30
 -15   7   0   -1.60    2.10
  15   7   0    1.10    2.90
  15  -7   0    0.40    2.70
 -16  -7   0   40.30    6.30
  16  -7   0   40.90    5.30
 -16   7   0   46.60    5.30
  16  -7   0   31.00    5.10
  16  -7   0   43.10    6.20
  16   7   0   29.10    5.00
  16  -7   0   30.50    4.80
  17  -7   0   -1.10    2.60
  17  -7   0   -5.60    2.70
  17   7   0   -0.20    3.20
  17  -7   0   -1.10    3.10
 -17   7   0    6.90    2.50
   0  -8   0   76.79    5.30
   0  -8   0   66.19    4.50
   0   8   0   68.19    4.20
   0   8   0   66.99    3.50
   0  -8   0   64.59    3.50
   0   8   0   68.69    5.10
   1   8   0   -0.10    1.30
   1  -8   0    1.10    1.90
  -1  -8   0   -0.50    2.40
  -1   8   0   -1.30    1.40
  -1  -8   0    0.60    2.00
  -1   8   0    0.40    1.40
   1  -8   0    1.80    2.60
  -1   8   0   -3.70    2.10
   1   8   0    1.60    1.80
   1  -8   0    0.60    1.20
  -1  -8   0    1.50    1.30
   1   8   0   -4.20    2.00
  -2  -8   0   53.89    3.90
  -2   8   0   46.20    3.40
  -2  -8   0   46.70    4.40
   2  -8   0   51.59    4.90
   2   8   0   56.39    4.10
  -2   8   0   38.60    4.50
  -2   8   0   46.30    3.20
   2  -8   0   50.89    3.80
   2   8   0   49.99    3.10
  -2  -8   0   38.30    4.00
   2  -8   0   47.90    3.60
   2   8   0   36.90    4.80
   3   8   0   -0.60    1.80
  -3   8   0   -0.50    1.40
   3   8   0   -0.60    1.30
   3   8   0   -1.40    1.80
   3  -8   0    1.60    1.70
  -3   8   0   -3.30    2.30
   3  -8   0   -0.40    1.30
  -3  -8   0    2.10    2.10
   3  -8   0   -0.90    2.70
  -3   8   0    0.40    1.40
  -3  -8   0   -2.10    1.90
  -4  -8   0 1554.84   42.50
   4  -8   0 1639.34   41.80
  -4   8   0 1636.24   43.60
   4   8   0 1577.84   41.70
  -4  -8   0 1661.73   42.00
   4  -8   0 1653.93   43.70
   4   8   0 1589.34   41.00
   4  -8   0 1656.53   41.10
  -4   8   0 1639.54   41.80
   4   8   0 1583.74   42.30
  -4   8   0 1550.44   41.10
   5  -8   0    1.10    2.50
  -5  -8   0    0.50    1.60
   5   8   0   -2.50    1.30
  -5   8   0   -1.30    1.40
   5   8   0    3.50    2.20
   5   8   0    1.50    1.40
  -5   8   0   -1.70    1.40
   5  -8   0   -0.50    1.40
  -5  -8   0   -1.60    2.10
  -5   8   0   -2.60    2.10
   5  -8   0    2.10    1.50
  -6   8   0   25.00    2.90
   6  -8   0   23.80    2.80
   6  -8   0   25.40    3.00
   6   8   0   23.60    2.70
  -6  -8   0   26.50    3.90
   6   8   0   25.40    2.90
  -6   8   0   27.50    4.10
  -6  -8   0   23.90    2.80
  -6   8   0   28.30    3.30
   6   8   0   20.20    2.50
   6   8   0   25.40    3.60
   6  -8   0   19.70    3.90
   7  -8   0   -2.20    2.20
   7  -8   0    0.50    1.60
  -7  -8   0    1.00    2.30
  -7   8   0   -1.00    1.70
   7  -8   0   -0.70    1.60
  -7   8   0   -0.70    2.30
   7   8   0   -2.20    1.40
  -7  -8   0    0.10    1.30
   7   8   0    0.40    1.10
  -7   8   0    0.80    1.80
   7   8   0    0.80    1.60
  -8  -8   0  188.08    9.30
   8  -8   0  210.08    9.90
  -8   8   0  194.38    8.30
   8  -8   0  192.08    8.10
   8  -8   0  213.98    8.10
   8   8   0  198.58    8.10
  -8  -8   0  196.58    6.70
   8   8   0  198.48    6.50
  -8   8   0  192.68    9.50
  -8   8   0  211.38    9.70
   8   8   0  203.08    8.00
   8   8   0  200.08    9.10
   9   8   0   -0.10    0.80
   9   8   0   -0.50    2.30
  -9   8   0    1.90    2.20
   9  -8   0   -1.90    1.90
   9   8   0    3.90    2.30
  -9   8   0    2.00    2.80
  -9   8   0   -1.30    1.90
  -9  -8   0    1.90    2.90
   9  -8   0    0.00    1.70
   9  -8   0    1.20    3.00
  10  -8   0    4.00    3.40
  10   8   0    0.90    2.30
 -10   8   0    6.50    3.20
 -10  -8   0    6.60    3.40
  10  -8   0    7.30    2.50
  10   8   0    6.40    3.20
  10  -8   0    2.90    2.30
 -10   8   0    5.80    2.70
  11  -8   0   -0.10    2.10
 -11   8   0   -1.70    2.70
  11   8   0   -1.40    2.90
 -11   8   0   -0.90    2.30
  11  -8   0   -2.00    2.90
  11  -8   0    0.90    2.20
 -11  -8   0    0.60    2.90
  11   8   0    2.00    2.40
  12  -8   0   31.30    4.20
  12   8   0   29.20    5.10
  12  -8   0   24.40    4.00
 -12  -8   0   26.20    4.90
 -12   8   0   32.30    4.90
 -12   8   0   29.00    4.30
  12   8   0   32.60    5.00
  12  -8   0   33.50    5.40
  13  -8   0   -1.40    3.20
 -13  -8   0    1.80    3.10
  13   8   0   -3.00    2.30
 -13   8   0    0.30    2.60
  13  -8   0   -0.10    2.60
 -13   8   0   -1.20    2.50
  13  -8   0    0.00    2.70
  13   8   0    2.00    3.30
  14  -8   0    0.10    2.40
  14  -8   0    5.00    3.00
 -14   8   0   -3.50    2.60
  14   8   0    2.30    3.00
  14  -8   0    0.10    2.40
 -14  -8   0    2.90    3.10
  14  -8   0   -5.80    2.70
 -14   8   0    1.80    2.70
  14   8   0    5.70    3.50
  15  -8   0    0.10    3.30
  15  -8   0   -6.60    2.70
  15  -8   0   -1.90    2.70
  15  -8   0   -3.30    2.00
  15   8   0   -0.10    2.90
 -15  -8   0    0.90    3.50
  15   8   0   -2.40    2.60
 -15   8   0    3.80    2.80
 -15   8   0   -0.80    2.30
  16   8   0   40.30    5.70
  16  -8   0   33.70    5.00
  16  -8   0   58.69    6.50
  16  -8   0   33.40    5.00
  16  -8   0   38.20    5.90
 -16   8   0   44.80    5.40
 -16  -8   0   37.20    6.20
 -17  -8   0    0.00    4.30
  17  -8   0   -2.80    2.40
  17  -8   0   -7.80    2.80
  17  -8   0    0.40    3.10
 -17   8   0    9.50    2.70
   0  -9   0   14.20    3.20
   0   9   0   12.30    2.30
   0   9   0   13.70    3.00
   0   9   0   10.00    1.80
   0  -9   0   11.50    2.50
   1   9   0   -1.40    2.10
   1  -9   0   -1.30    1.70
  -1  -9   0    0.50    2.00
   1   9   0    3.30    1.90
  -1  -9   0   -1.20    2.20
   1   9   0    0.20    1.20
  -1   9   0    0.60    1.30
  -1   9   0    0.00    1.60
  -1  -9   0    0.40    1.30
   1  -9   0    2.90    2.80
  -1   9   0   -1.10    2.30
   1  -9   0    0.10    1.30
   2   9   0   59.49    4.40
   2   9   0   45.90    4.30
  -2   9   0   53.39    3.80
  -2   9   0   52.29    3.30
   2  -9   0   56.69    4.10
   2  -9   0   54.29    5.20
  -2  -9   0   51.19    4.70
  -2   9   0   45.90    4.60
   2   9   0   50.79    3.20
  -2  -9   0   48.40    3.20
  -2  -9   0   53.49    4.30
   2  -9   0   52.29    3.20
   3   9   0    1.10    1.40
  -3  -9   0    2.20    2.20
   3  -9   0    0.30    2.70
  -3  -9   0    0.40    2.10
  -3   9   0   -1.10    2.00
   3  -9   0   -3.20    1.20
  -3   9   0   -1.00    1.40
   3   9   0   -1.00    1.70
  -3   9   0    1.50    1.60
   3  -9   0   -1.10    1.70
   3   9   0    1.10    1.90
  -4  -9   0   47.10    4.50
   4  -9   0   63.49    5.50
   4   9   0   43.40    3.90
   4   9   0   42.20    4.10
   4  -9   0   50.99    3.80
  -4   9   0   49.90    3.60
  -4   9   0   51.49    5.00
   4  -9   0   56.69    3.60
   4   9   0   43.30    3.30
  -4  -9   0   48.00    4.10
  -4   9   0   48.10    3.70
  -5  -9   0   -2.50    1.70
   5  -9   0   -0.10    1.60
   5  -9   0    0.80    2.60
   5   9   0   -1.70    1.30
  -5   9   0   -0.10    1.50
   5  -9   0    0.90    1.50
   5   9   0   -0.90    1.50
  -5  -9   0   -0.40    2.00
   5   9   0   -0.10    2.10
  -5   9   0   -3.80    2.10
  -5   9   0    0.40    1.60
   6   9   0   30.90    4.00
  -6   9   0   32.10    4.50
  -6   9   0   30.60    3.40
   6  -9   0   38.60    4.90
   6   9   0   35.70    3.20
  -6  -9   0   31.40    4.10
  -6   9   0   44.30    3.60
   6   9   0   32.40    3.30
   6  -9   0   36.20    3.30
  -6  -9   0   36.00    3.50
   6   9   0   37.10    3.20
   6  -9   0   38.10    3.60
  -7  -9   0   -3.70    2.00
   7  -9   0   -1.30    2.90
   7  -9   0   -3.40    1.50
  -7   9   0   -2.20    1.60
   7  -9   0   -2.00    1.60
  -7   9   0   -2.50    2.40
   7   9   0    0.10    2.20
  -7   9   0    0.30    1.90
   7   9   0   -0.60    1.60
   7   9   0   -1.00    1.30
  -7  -9   0   -0.60    1.50
   7   9   0   -2.40    1.50
  -8   9   0    0.60    2.40
   8  -9   0   -2.40    2.80
   8   9   0    0.10    1.70
   8   9   0   -0.40    1.30
   8  -9   0   -0.80    1.80
  -8  -9   0   -0.30    1.50
   8   9   0   -0.20    2.40
  -8   9   0   -3.30    2.40
   8  -9   0    0.90    1.90
   8   9   0    0.60    1.90
  -8  -9   0   -0.70    2.70
  -8   9   0    2.10    2.10
  -9  -9   0   -0.20    2.70
   9   9   0   -0.90    2.70
   9   9   0    1.00    2.00
   9  -9   0   -1.60    1.80
   9   9   0   -0.10    1.10
  -9   9   0   -3.00    2.10
   9  -9   0    0.60    2.10
   9  -9   0   -1.70    2.90
  -9  -9   0    1.30    1.30
  -9   9   0   -1.10    2.00
   9   9   0    0.00    2.20
  -9   9   0    1.90    3.00
  10   9   0  140.29    6.90
  10  -9   0  132.49    6.90
  10  -9   0  133.19    8.60
 -10  -9   0  132.49    4.20
 -10   9   0  134.49    8.30
  10  -9   0  127.39    7.00
 -10  -9   0  134.59    8.50
  10   9   0  132.69    7.20
  10   9   0  134.59    8.20
 -10   9   0  124.89    7.20
 -11  -9   0    1.50    3.10
  11   9   0   -3.60    2.50
 -11   9   0   -0.40    2.70
  11  -9   0   -0.40    3.20
  11  -9   0   -3.20    2.00
  11  -9   0   -3.20    1.80
 -11   9   0    1.30    2.50
  11   9   0    1.90    2.40
 -12   9   0   72.39    6.40
  12  -9   0   58.09    6.70
  12  -9   0   69.19    5.50
 -12   9   0   65.89    5.80
  12   9   0   54.49    5.40
  12   9   0   61.69    6.40
  12  -9   0   72.39    5.60
 -12  -9   0   69.59    6.90
  13  -9   0   -3.10    2.10
  13   9   0   -4.30    2.10
  13  -9   0   -1.30    2.10
  13  -9   0   -1.70    3.30
 -13  -9   0   -1.10    3.00
 -13   9   0   -2.20    2.40
 -13   9   0    4.40    3.10
  13   9   0    0.80    6.20
  14   9   0   16.10    3.80
  14  -9   0   14.50    4.70
  14  -9   0   18.50    3.70
 -14   9   0   15.90    3.90
 -14   9   0   18.70    4.30
  14   9   0   15.20    4.40
  14  -9   0   10.90    3.30
 -14  -9   0   12.40    4.20
  15  -9   0   -6.40    3.10
  15  -9   0   -0.10    2.60
  15  -9   0    6.90    3.30
  15   9   0    0.30    2.70
 -15  -9   0    1.40    3.50
 -15   9   0   -1.90    2.50
  15  -9   0   -2.00    2.60
 -15   9   0    5.10    3.80
  16  -9   0    7.70    4.20
 -16   9   0   15.50    4.10
  16  -9   0   12.30    3.70
  16   9   0   13.70    4.30
  16  -9   0    9.60    3.50
  16  -9   0   18.50    4.20
 -16  -9   0   14.70    4.70
 -17  -9   0    4.10    3.50
  17  -9   0   -1.00    2.90
  17  -9   0    0.60    2.90
  17  -9   0   -7.20    3.30
  17   9   0   -0.10    3.20
   0  10   0 1710.23   45.00
   0  10   0 1768.12   46.20
   0 -10   0 1852.71   48.20
   0 -10   0 1770.82   45.10
   0 -10   0 1814.72   46.60
   0  10   0 1770.22   47.70
   1  10   0   -1.00    1.80
   1  10   0   -0.30    1.30
  -1  10   0   -1.50    1.50
  -1 -10   0   -1.50    2.30
  -1  10   0   -0.10    1.40
   1 -10   0   -0.30    2.50
  -1  10   0   -3.20    2.00
  -1 -10   0   -1.60    2.00
   1 -10   0    0.00    1.90
   1 -10   0   -1.00    1.20
  -1 -10   0   -0.30    1.40
   1  10   0    0.30    2.20
   2 -10   0  107.79    4.70
  -2 -10   0  106.39    6.50
   2 -10   0  104.89    7.00
   2  10   0  101.19    6.00
   2 -10   0  108.59    5.70
  -2 -10   0  109.39    4.90
  -2  10   0   94.79    4.70
  -2 -10   0  107.99    6.10
  -2  10   0  109.09    5.50
   2  10   0  109.39    5.80
  -2  10   0   96.79    6.50
   2  10   0  107.49    4.80
   3  10   0    0.30    1.90
  -3  10   0   -1.10    1.50
   3 -10   0    0.10    1.80
   3 -10   0    1.60    2.70
  -3 -10   0    1.80    2.30
   3  10   0    0.90    1.40
  -3  10   0    0.60    1.50
   3 -10   0   -1.90    1.20
   3  10   0    1.10    2.00
  -3  10   0   -2.30    2.20
  -3 -10   0   -1.70    2.10
   4 -10   0  100.89    8.20
   4 -10   0   90.39    5.30
   4  10   0  104.89    5.60
  -4 -10   0   82.99    5.80
  -4  10   0   86.99    6.40
  -4 -10   0   86.79    5.60
  -4  10   0   86.09    4.70
   4  10   0   93.29    4.60
  -4  10   0   80.99    5.00
   4  10   0   83.49    5.60
   4 -10   0   89.59    4.60
   5 -10   0    6.20    1.90
   5 -10   0    9.50    2.40
  -5  10   0    9.00    2.10
  -5 -10   0    7.30    2.70
  -5  10   0    7.90    3.00
   5  10   0    8.20    2.40
   5 -10   0    7.60    3.30
   5  10   0    6.50    1.90
  -5  10   0    7.90    2.00
  -5 -10   0    9.40    2.60
   5  10   0   12.00    3.00
   6 -10   0   84.19    6.90
  -6  10   0   83.89    5.10
  -6  10   0   79.59    5.10
   6  10   0   80.69    4.60
  -6  10   0   75.69    6.40
   6  10   0   83.19    4.90
  -6 -10   0   88.59    5.30
   6 -10   0   82.79    5.10
  -6 -10   0   77.59    6.00
   6  10   0   88.49    5.00
   6 -10   0   86.69    4.70
   6  10   0   78.49    5.80
   7  10   0   -1.30    1.90
   7  10   0    1.00    1.90
  -7 -10   0   -0.50    1.80
   7  10   0   -1.40    1.60
   7 -10   0    1.50    2.00
  -7  10   0    0.70    2.00
  -7  10   0   -0.80    1.90
   7  10   0    1.80    2.70
   7 -10   0   -2.90    3.00
  -7 -10   0    1.20    2.70
  -7  10   0    0.50    3.10
   7 -10   0   -0.60    1.70
   8  10   0  328.17   12.90
   8 -10   0  320.37   11.70
  -8  10   0  316.77   13.50
  -8 -10   0  320.77   10.70
   8  10   0  318.67   10.40
  -8  10   0  311.47   11.50
   8 -10   0  306.27   11.10
   8 -10   0  318.07   13.80
   8  10   0  316.77   11.50
  -8  10   0  335.07   12.10
   8  10   0  331.47   11.20
  -8 -10   0  317.67   13.10
  -9 -10   0   -0.20    1.40
   9 -10   0    1.10    3.50
   9 -10   0   -0.60    2.10
   9  10   0   -3.70    1.70
  -9  10   0   -2.90    2.10
   9  10   0   -2.30    2.10
   9  10   0    0.10    1.30
  -9  10   0   -1.70    2.90
  -9  10   0    0.30    2.20
   9  10   0   -0.60    2.90
   9 -10   0   -1.50    1.90
  -9 -10   0    2.70    3.20
 -10  10   0   23.50    3.90
 -10 -10   0   22.60    2.30
  10 -10   0   25.10    3.70
  10  10   0   19.70    3.30
  10 -10   0   20.40    3.50
  10  10   0   29.30    4.80
  10  10   0   23.50    2.10
 -10  10   0   29.00    4.20
  10  10   0   22.40    3.70
 -10 -10   0   26.70    5.60
  10 -10   0   26.30    5.30
 -10  10   0   21.80    4.60
  11 -10   0   -3.50    3.20
 -11  10   0   -1.50    2.50
 -11 -10   0   -0.10    2.90
 -11  10   0    4.80    3.30
  11 -10   0   -2.20    2.10
  11  10   0   -4.60    2.70
  11  10   0    1.00    2.40
  11 -10   0    0.80    2.40
  11  10   0   -0.90    2.10
  12 -10   0   18.10    4.90
  12 -10   0   22.30    3.80
  12  10   0   20.10    4.60
 -12  10   0   25.10    4.80
  12  10   0   24.80    3.80
 -12 -10   0   27.20    5.00
  12  10   0   16.50    3.60
  12 -10   0   18.00    6.30
 -12  10   0   24.70    4.20
 -13  10   0   -1.70    2.50
  13  10   0    0.20    2.40
  13 -10   0   -2.50    2.10
  13 -10   0    1.40    2.80
  13  10   0    1.30    2.70
 -13  10   0   -0.60    2.60
  13 -10   0   -3.80    3.40
  13  10   0   -2.50    2.90
 -13 -10   0   -0.10    3.20
  14  10   0   13.80    3.30
 -14  10   0   25.00    5.00
 -14  10   0   19.90    4.20
  14  10   0   19.00    4.20
  14  10   0   13.60    4.10
 -14 -10   0   23.20    4.90
  14 -10   0   16.70    3.70
  14 -10   0   16.90    3.70
  14 -10   0   15.00    4.70
  15 -10   0   -7.50    3.10
  15  10   0    0.10    2.90
 -15  10   0    6.20    3.00
  15 -10   0   -3.10    2.50
  15 -10   0   -0.20    2.90
 -15 -10   0    0.00    3.20
  16  10   0    9.80    3.70
 -16  10   0   16.20    4.10
  16 -10   0   10.00    4.30
  16 -10   0    6.00    3.40
 -16 -10   0    3.40    3.80
  -1  11   0    0.80    2.60
  -1 -11   0    2.60    2.80
  -1 -11   0   -1.70    2.10
   1 -11   0    0.60    2.60
   1  11   0   -2.20    1.70
   1 -11   0    1.30    1.50
  -1  11   0   -0.90    1.60
   1  11   0   -0.90    1.30
  -1 -11   0    1.10    1.50
   1 -11   0   -2.20    1.90
   1  11   0   -3.70    2.00
  -1  11   0    1.80    1.50
   2  11   0   86.29    4.50
  -2  11   0   91.69    5.20
   2  11   0   92.19    6.00
  -2 -11   0   90.69    6.30
  -2 -11   0   78.79    5.70
   2 -11   0   95.19    4.60
   2 -11   0   88.59    8.00
  -2  11   0   85.29    4.60
  -2 -11   0   86.49    4.60
  -2  11   0   90.59    6.60
   2 -11   0   88.99    5.60
   3 -11   0   -0.90    1.40
  -3 -11   0   -2.90    2.20
   3 -11   0    1.40    2.20
   3 -11   0    1.10    2.70
   3  11   0   -1.00    2.10
   3  11   0    1.00    2.20
  -3  11   0    0.00    1.70
   3  11   0   -1.90    1.40
  -3 -11   0   -1.50    2.20
  -3  11   0    0.00    1.60
  -3  11   0   -4.00    2.30
  -4  11   0    3.60    1.80
   4  11   0    1.10    1.70
   4 -11   0    5.80    3.50
  -4 -11   0    7.00    2.90
  -4  11   0    3.30    2.10
  -4 -11   0    7.60    3.00
   4  11   0    4.70    2.60
  -4  11   0    5.90    3.10
   4 -11   0    2.60    2.20
   4  11   0    3.00    2.50
   4 -11   0    6.10    2.00
   5 -11   0    0.50    2.10
  -5  11   0    2.70    2.00
   5  11   0   -1.20    2.00
  -5 -11   0    2.50    2.40
  -5  11   0    1.00    1.90
   5 -11   0   -1.40    1.60
   5  11   0    0.60    1.70
   5 -11   0    3.10    3.40
   5  11   0   -0.60    1.90
  -5 -11   0   -0.20    2.30
  -5  11   0   -3.10    2.40
  -6  11   0  127.29    6.90
   6  11   0  134.79    6.80
   6  11   0  141.49    9.30
   6  11   0  155.18    8.00
  -6  11   0  135.79    6.70
  -6 -11   0  146.59    8.10
  -6 -11   0  129.89    7.00
   6 -11   0  131.39    8.70
   6 -11   0  127.69    6.80
  -6  11   0  143.69    8.80
   6 -11   0  130.29    6.30
   7  11   0   -0.70    1.80
   7  11   0   -0.30    2.50
  -7  11   0   -1.30    3.10
  -7 -11   0   -0.50    2.10
   7 -11   0    0.90    2.20
  -7  11   0    1.50    2.20
  -7  11   0    0.30    2.10
  -7 -11   0    0.20    2.90
   7 -11   0   -3.70    2.90
   7  11   0   -1.60    1.70
   7  11   0   -1.90    1.80
   7 -11   0   -1.70    1.80
   8  11   0    7.20    3.30
  -8  11   0    6.80    2.70
  -8  11   0    5.40    2.60
  -8  11   0    9.10    3.90
   8  11   0    7.40    2.50
  -8 -11   0    5.90    3.40
  -8 -11   0    4.10    2.20
   8  11   0    9.10    2.80
   8 -11   0    5.30    3.90
   8  11   0    5.70    2.50
   8 -11   0    5.40    2.30
   8 -11   0    7.80    2.70
  -9  11   0    1.10    2.40
  -9 -11   0   -1.00    3.30
   9 -11   0   -0.30    3.60
   9  11   0   -1.30    2.00
   9 -11   0   -1.90    1.90
  -9 -11   0   -0.20    1.70
   9  11   0   -1.30    1.30
   9  11   0   -0.80    2.10
  -9  11   0   -0.20    3.00
  -9  11   0    0.60    2.50
   9  11   0    0.10    3.00
   9 -11   0   -0.50    2.10
  10 -11   0   31.30    4.20
  10  11   0   32.90    2.80
  10  11   0   26.60    3.90
 -10  11   0   32.40    5.40
  10  11   0   41.40    5.70
 -10  11   0   38.90    4.80
 -10  11   0   34.40    4.50
  10 -11   0   33.50    4.10
  10 -11   0   37.70    6.10
 -10 -11   0   30.90    2.90
  10  11   0   31.80    4.00
 -10 -11   0   29.30    5.10
  11  11   0   -1.00    3.00
  11  11   0    0.20    2.10
  11 -11   0   -0.80    3.60
 -11  11   0   -1.30    2.50
 -11 -11   0    0.70    3.10
  11 -11   0   -0.50    2.30
 -11  11   0    2.00    3.20
  11 -11   0   -3.00    2.30
  11  11   0   -1.40    2.10
 -12 -11   0    4.10    3.60
  12  11   0    2.50    2.20
  12 -11   0   -2.30    3.50
  12  11   0    6.40    3.70
 -12  11   0    7.30    3.60
  12 -11   0    3.00    2.40
  12 -11   0    2.60    2.60
 -12  11   0    2.30    2.90
  12  11   0    5.10    2.90
  13 -11   0   -6.50    3.50
  13  11   0    3.20    2.80
 -13  11   0   -1.70    3.00
  13 -11   0    0.40    2.40
  13  11   0   -0.60    2.20
  13  11   0   -3.60    2.80
 -13 -11   0   -4.80    2.90
 -13  11   0   -0.20    2.60
  13 -11   0   -0.10    2.30
 -14 -11   0   43.30    6.60
  14  11   0   44.60    5.70
  14 -11   0   35.50    7.50
 -14  11   0   37.00    5.50
 -14  11   0   48.30    6.00
  14 -11   0   39.40    5.00
  14  11   0   38.40    4.90
  14 -11   0   46.00    5.30
  15  11   0   -3.20    2.80
  15 -11   0   -4.80    2.40
  15 -11   0    1.60    2.80
  15 -11   0   -7.10    3.50
 -15 -11   0    0.80    3.60
  16 -11   0   -2.90    3.40
  16 -11   0    5.80    3.50
  16 -11   0    9.20    3.80
 -16  11   0   17.40    4.20
 -16 -11   0   10.30    4.20
   0 -12   0   95.79    4.90
   0  12   0   99.09    5.90
   0 -12   0   99.89    7.20
   0  12   0   97.69    5.00
   1 -12   0   -1.30    2.20
  -1 -12   0    1.20    2.40
   1  12   0   -1.10    1.90
   1  12   0   -0.90    1.40
  -1 -12   0   -2.20    1.50
  -1  12   0    0.40    1.80
   1 -12   0    1.60    1.70
  -1  12   0   -1.30    1.50
  -1  12   0   -2.40    2.50
   1 -12   0    2.40    3.10
   1  12   0   -3.30    2.40
   2  12   0  185.68    8.50
  -2  12   0  187.58    8.20
  -2 -12   0  183.28    7.30
   2 -12   0  192.68   10.00
   2 -12   0  185.88    8.40
   2 -12   0  178.18    7.20
   2  12   0  191.68    7.20
  -2 -12   0  189.08    9.40
  -2  12   0  183.78    7.30
   2  12   0  179.68    9.10
  -2 -12   0  192.88    9.00
  -2  12   0  191.58    9.80
   3 -12   0    0.00    1.70
   3  12   0    0.10    1.70
  -3  12   0   -0.30    1.90
  -3  12   0   -0.50    2.80
  -3 -12   0   -0.40    2.80
   3  12   0   -1.20    2.10
   3 -12   0    3.40    2.50
   3 -12   0   -1.10    3.20
  -3  12   0   -0.70    1.70
   3  12   0   -2.00    2.30
  -3 -12   0   -0.60    2.40
   4 -12   0  194.88   10.60
   4 -12   0  187.48    7.50
   4 -12   0  199.48    8.70
   4  12   0  196.08    7.50
  -4  12   0  195.08    8.60
   4  12   0  194.08    9.10
  -4 -12   0  187.98    9.20
  -4 -12   0  203.58    9.60
   4  12   0  201.78    9.20
  -4  12   0  183.98   10.10
   5  12   0    0.90    2.40
   5 -12   0    2.50    3.60
   5 -12   0    2.10    1.90
  -5 -12   0    0.60    2.60
   5  12   0   -1.00    1.60
   5  12   0    0.00    2.60
   5 -12   0    2.30    2.40
  -5 -12   0    6.80    3.10
  -5  12   0    3.50    2.30
  -5  12   0   -1.30    1.90
  -5  12   0   -0.20    3.00
   6  12   0   71.79    5.40
  -6  12   0   78.79    7.20
  -6 -12   0   66.29    6.20
  -6 -12   0   67.59    5.70
   6  12   0   57.79    4.40
  -6  12   0   62.79    5.30
   6 -12   0   53.49    4.40
   6 -12   0   62.19    5.50
   6 -12   0   62.09    7.10
   6  12   0   64.69    5.80
  -6  12   0   63.99    4.90
   7  12   0   -0.10    2.10
  -7  12   0    2.10    3.30
   7 -12   0   -2.70    3.50
   7  12   0    2.10    2.10
  -7 -12   0   -2.90    2.70
   7  12   0   -3.90    1.70
   7 -12   0   -3.60    2.00
  -7  12   0   -1.40    2.10
  -7 -12   0   -1.20    2.30
   7  12   0   -0.70    2.60
   7 -12   0   -1.30    2.00
  -7  12   0    1.30    2.30
   8  12   0   91.49    6.90
   8 -12   0   76.69    5.90
   8 -12   0   76.89    5.40
  -8  12   0   82.49    6.20
   8  12   0   79.99    5.60
   8  12   0   77.09    5.20
  -8  12   0   93.29    7.70
  -8 -12   0   85.69    7.30
   8  12   0   89.59    5.40
   8 -12   0   82.59    7.90
  -8 -12   0   90.79    5.70
  -8  12   0   77.49    5.90
   9 -12   0   -1.20    3.70
  -9  12   0    4.10    3.40
   9  12   0    4.40    2.50
   9  12   0    1.20    2.10
   9  12   0    1.60    3.10
   9 -12   0   -0.40    2.20
  -9  12   0    4.50    2.60
   9  12   0   -0.40    1.70
  -9 -12   0   -0.80    2.90
  -9  12   0   -2.10    2.20
   9 -12   0   -3.70    2.00
  -9 -12   0   -3.00    1.80
 -10  12   0  109.49    7.20
  10 -12   0   94.89    8.70
 -10 -12   0  104.39    5.30
  10  12   0  103.19    5.10
  10  12   0  112.99    8.10
 -10  12   0   95.89    6.80
  10  12   0  104.39    6.30
  10 -12   0  117.09    8.00
  10  12   0   99.69   10.30
 -10 -12   0  115.39    8.50
  10 -12   0   95.19    6.20
 -10  12   0  125.09    9.00
 -11 -12   0    1.70    3.20
  11  12   0   -2.00    2.30
  11 -12   0   -3.30    2.10
  11  12   0   -0.40    2.30
 -11  12   0    0.10    2.50
 -11  12   0   -2.70    2.30
 -11 -12   0    0.00    1.20
  11  12   0    0.00    1.00
 -11  12   0   -1.00    2.90
  11 -12   0    2.10    2.50
  11  12   0   -4.70    2.80
  12  12   0   31.60    4.40
  12 -12   0   29.00    4.50
  12 -12   0   28.10    6.30
  12 -12   0   36.70    4.60
  12  12   0   32.10    4.50
 -12  12   0   32.60    4.80
  12  12   0   41.40    6.00
 -12  12   0   40.70    6.10
 -12 -12   0   23.20    5.00
 -13  12   0   -2.80    2.70
  13  12   0    1.80    2.80
  13 -12   0   -1.20    2.50
  13 -12   0   -6.30    3.50
 -13 -12   0    2.30    3.40
  13  12   0    1.00    2.30
  13 -12   0    1.90    2.70
 -13  12   0    1.00    2.90
  14 -12   0   40.40    5.10
  14  12   0   49.70    6.00
 -14 -12   0   43.40    6.50
  14 -12   0   43.10    5.50
 -14  12   0   69.89    7.00
  14  12   0   53.79    8.00
  14 -12   0   37.70    6.80
 -15 -12   0    4.60    3.30
 -15  12   0    6.30    3.20
  15 -12   0   -3.60    2.40
  15  12   0   -2.00    3.00
  15 -12   0   -4.10    4.00
   1 -13   0   -0.30    3.20
  -1  13   0   -1.30    1.70
  -1 -13   0    1.60    3.30
   1 -13   0   -1.80    1.60
  -1  13   0   -1.90    2.00
  -1 -13   0    0.40    1.80
   1  13   0   -1.50    1.70
   1  13   0   -1.90    2.00
  -1 -13   0   -0.50    2.50
   1  13   0   -4.40    2.50
  -1  13   0   -1.70    2.70
   1 -13   0    0.50    2.40
  -2  13   0   17.50    4.30
  -2 -13   0   22.80    4.60
  -2  13   0   16.90    3.30
  -2 -13   0   20.60    4.00
   2  13   0   24.20    4.40
   2  13   0   14.30    3.40
   2 -13   0   20.30    4.70
  -2 -13   0   13.90    2.60
  -2  13   0   19.00    3.80
   2 -13   0   17.20    2.60
   2 -13   0   17.10    3.70
   2  13   0   21.30    3.30
  -3  13   0   -4.30    3.00
  -3  13   0    2.80    2.10
   3 -13   0    3.10    3.90
  -3 -13   0   -0.50    3.00
   3  13   0   -1.60    2.60
  -3  13   0   -1.30    2.00
   3  13   0    3.10    2.80
   3 -13   0   -0.30    1.70
   3 -13   0   -2.80    2.30
   3  13   0    0.40    1.80
  -3 -13   0   -0.70    2.80
   4 -13   0   42.70    5.00
   4  13   0   43.90    5.20
  -4  13   0   42.90    4.10
   4  13   0   37.80    3.80
  -4  13   0   41.60    4.60
   4 -13   0   42.80    6.10
  -4 -13   0   42.40    9.00
   4  13   0   42.50    4.90
  -4 -13   0   41.50    5.30
   4 -13   0   36.70    3.70
  -4  13   0   33.80    5.50
   5 -13   0    5.10    2.90
  -5  13   0    1.90    2.20
   5 -13   0    2.10    2.00
  -5  13   0    0.80    2.20
  -5 -13   0   -1.60    2.70
   5 -13   0   -0.50    3.50
   5  13   0    0.60    1.90
   5  13   0    0.80    2.60
  -5  13   0   -2.50    2.90
  -5 -13   0    0.70    2.80
   5  13   0    4.20    3.10
   6  13   0  151.88    7.00
   6 -13   0  142.29    9.90
  -6  13   0  141.09   10.90
  -6 -13   0  145.09    8.20
   6  13   0  146.79    8.50
   6  13   0  155.38    8.00
   6 -13   0  147.89    7.00
   6 -13   0  127.99    7.60
  -6  13   0  154.68    7.50
  -6 -13   0  145.79   10.30
  -6  13   0  142.79    7.80
  -7 -13   0   -2.70    2.40
   7  13   0    0.00    2.30
   7  13   0   -1.50    1.80
   7 -13   0    1.80    2.70
   7  13   0   -3.30    2.60
   7 -13   0    0.10    2.00
  -7  13   0    0.20    2.30
  -7  13   0    1.60    3.20
   7  13   0   -3.00    2.00
  -7  13   0   -1.60    2.20
  -7 -13   0   -2.90    2.80
   7 -13   0   -6.10    3.40
  -8  13   0    2.70    3.50
  -8  13   0    3.60    2.60
   8 -13   0    0.90    2.10
  -8  13   0    4.10    2.70
   8 -13   0    4.40    2.90
   8  13   0    3.70    2.50
  -8 -13   0    6.50    3.50
   8  13   0    5.30    2.30
   8  13   0    6.10    3.40
   8 -13   0    0.90    4.10
  -8 -13   0    1.90    2.60
   8  13   0    8.60    2.50
   9 -13   0    1.50    2.40
  -9  13   0   -0.70    2.20
   9  13   0    2.30    2.20
   9  13   0   -1.50    1.70
   9  13   0    2.20    2.80
   9 -13   0   -5.90    3.40
  -9 -13   0   -3.90    2.70
  -9  13   0    0.70    2.50
  -9  13   0    1.70    3.40
   9  13   0    1.20    3.20
  -9 -13   0   -1.80    2.10
  10 -13   0   39.70    5.00
 -10  13   0   48.20    5.70
 -10  13   0   43.40    5.10
  10  13   0   42.80    5.00
 -10 -13   0   30.30    3.70
  10 -13   0   44.90    4.70
 -10 -13   0   36.60    5.80
  10  13   0   46.70    6.00
  10  13   0   43.40    3.80
  10  13   0   42.30    4.60
  10 -13   0   45.40    7.30
 -10  13   0   41.20    6.40
  11  13   0    3.50    2.70
 -11  13   0    1.70    5.10
  11 -13   0   -3.70    3.70
 -11 -13   0    2.50    3.20
 -11  13   0   -0.80    2.40
  11  13   0   -4.10    2.80
  11 -13   0    1.10    2.70
 -11  13   0    2.10    2.90
  11  13   0    0.60    2.00
 -11 -13   0   -3.20    1.20
  11 -13   0    1.50    2.50
  11  13   0   -0.20    1.20
  12 -13   0   -1.00    3.90
 -12 -13   0    1.40    3.30
  12  13   0    1.30    2.80
  12 -13   0   -2.10    2.20
 -12  13   0    1.60    3.00
  12  13   0    1.90    2.50
 -12  13   0   -4.00    2.50
  12 -13   0    2.90    2.80
 -13  13   0    4.40    3.10
  13  13   0    0.40    2.50
  13 -13   0   -0.90    2.50
  13 -13   0   -6.50    3.50
  13  13   0    3.10    3.20
  13 -13   0   -3.50    2.50
 -13 -13   0    4.90    3.60
  14  13   0  159.58    9.70
 -14 -13   0  168.98   11.30
  14 -13   0  142.69    8.50
 -14  13   0  179.18   11.10
  14 -13   0  138.49    9.10
   0  14   0  277.37   11.10
   0  14   0  263.67   12.30
   0  14   0  245.68    9.30
   0 -14   0  256.17   11.30
   0 -14   0  251.57   12.60
   0 -14   0  262.07    9.60
   1 -14   0   -2.40    3.50
  -1  14   0   -0.80    3.20
   1  14   0   -3.10    1.80
  -1 -14   0    3.00    3.00
   1  14   0   -0.60    2.50
   1  14   0   -1.30    2.90
  -1 -14   0   -1.30    3.50
   1 -14   0   -2.20    1.60
  -1  14   0   -1.20    2.00
   1 -14   0   -2.70    2.70
  -1  14   0   -0.40    2.30
  -1 -14   0   -1.50    1.80
   2 -14   0  103.89    5.60
  -2 -14   0   87.99    7.10
   2  14   0  103.49    7.50
   2  14   0   91.79    6.60
  -2  14   0   98.09    5.70
   2 -14   0   95.09    6.80
   2  14   0  100.29    5.50
   2 -14   0   94.19    8.30
  -2  14   0   99.59    7.80
  -2 -14   0   95.29    7.70
  -2 -14   0  104.49    5.70
  -2  14   0   91.49    6.30
   3  14   0    0.00    2.70
  -3  14   0    0.00    2.00
   3 -14   0   -1.40    2.60
   3 -14   0   -1.80    1.90
  -3 -14   0   -0.60    2.90
  -3  14   0   -0.80    3.00
   3  14   0   -2.30    2.60
   3  14   0   -0.10    2.00
  -3 -14   0   -0.30    3.10
   3 -14   0   -4.80    3.40
  -3  14   0   -0.40    2.20
  -4  14   0   23.50    8.70
   4 -14   0   20.70    3.10
   4 -14   0   34.00    6.10
   4  14   0   27.10    4.50
  -4 -14   0   27.20    5.10
  -4 -14   0   27.20    5.70
  -4  14   0   21.70    3.30
   4  14   0   26.40    4.50
   4 -14   0   28.30    4.40
  -4  14   0   31.90    4.30
   4  14   0   25.40    3.30
   5  14   0   -1.20    2.00
  -5  14   0    2.00    3.20
  -5 -14   0   -0.40    2.90
  -5 -14   0    0.00    3.30
   5 -14   0   -1.00    1.80
   5 -14   0    2.30    2.90
   5 -14   0   -6.50    3.30
  -5  14   0    0.40    2.40
   5  14   0    0.20    2.80
   5  14   0   -1.60    2.80
  -5  14   0   -5.30    1.90
   6  14   0  196.58    8.40
  -6 -14   0  193.88    9.90
   6 -14   0  190.88   11.60
  -6  14   0  197.98    9.40
  -6 -14   0  200.18   10.70
   6 -14   0  202.58    9.60
   6  14   0  207.88   10.30
  -6  14   0  203.28    8.90
   6  14   0  201.68    9.70
  -6  14   0  196.08   11.20
   6 -14   0  190.68    8.30
  -7  14   0   11.70    3.20
   7 -14   0    5.00    3.50
   7  14   0    5.10    3.30
   7  14   0    8.40    2.60
  -7 -14   0    4.10    3.10
   7 -14   0    0.50    4.20
  -7  14   0    9.70    2.90
   7  14   0    3.90    2.30
   7  14   0   14.00    3.30
   7 -14   0    5.40    2.40
  -7 -14   0   10.30    3.70
  -7  14   0   12.20    4.00
  -8  14   0   72.69    6.10
  -8  14   0   77.39    6.40
  -8 -14   0   82.19    7.50
   8  14   0   75.19    5.50
   8  14   0   79.39    5.70
   8 -14   0   78.79    8.40
   8 -14   0   77.29    5.50
   8 -14   0   74.89    6.40
  -8  14   0   83.39    7.80
   8  14   0   74.89   11.30
  -8 -14   0   70.09    6.00
   8  14   0   79.19    6.70
   9  14   0   -0.40    2.50
  -9  14   0   -1.50    2.50
   9  14   0    2.10    2.20
   9 -14   0   -2.80    2.30
   9 -14   0    2.20    2.40
   9  14   0    2.20    3.40
  -9  14   0    9.80    4.00
  -9  14   0   -0.60    2.30
  -9 -14   0   -2.90    2.20
  -9 -14   0   -3.00    3.00
   9  14   0   -1.70    2.10
   9 -14   0   -5.00    3.80
 -10  14   0   16.60    4.50
 -10 -14   0    8.40    3.80
 -10 -14   0    9.70    2.70
  10 -14   0    3.40    4.70
 -10  14   0    9.30    3.40
  10  14   0   12.80    2.50
  10  14   0   13.00    3.30
  10 -14   0   11.10    3.10
  10  14   0    5.30    3.80
 -10  14   0   12.90    4.10
  10  14   0   14.50    3.50
  10 -14   0   12.20    3.50
 -11  14   0    2.30    3.00
  11 -14   0    1.80    2.40
  11  14   0   -1.10    1.90
  11 -14   0   -3.50    4.00
 -11 -14   0    3.30    3.50
 -11  14   0   -3.70    2.50
  11  14   0    2.00    2.60
 -11 -14   0    0.00    1.70
  11  14   0   -1.10    2.80
  11 -14   0   -3.50    2.30
 -11  14   0    3.40    3.10
 -12 -14   0   26.70    2.30
  12 -14   0   17.00    3.80
  12  14   0   28.30    2.20
  12  14   0   25.20    4.70
 -12 -14   0   23.40    5.30
 -12  14   0   39.60    6.30
 -12  14   0   15.60    3.90
  12 -14   0   23.50    4.70
  12  14   0   27.80    4.10
  12 -14   0   13.90    8.40
  13  14   0    2.60    3.10
 -13 -14   0    4.20    3.70
 -13  14   0   10.00    3.70
  13 -14   0   -2.00    2.70
  13 -14   0   -5.80    2.20
   0 -15   0    8.20    4.50
   0 -15   0    9.80    3.60
   0 -15   0    6.20    2.30
   0  15   0   20.20    4.50
   0  15   0    6.30    2.40
   0  15   0    8.00    3.00
  -1 -15   0    1.00    2.00
   1  15   0   -3.10    1.90
   1 -15   0   -5.80    3.30
  -1  15   0   -1.50    2.30
  -1  15   0   -0.60    1.90
  -1 -15   0   -0.80    3.60
  -1 -15   0    3.60    6.00
   1  15   0   -1.70    2.90
   1 -15   0    1.70    3.10
   1  15   0    0.50    2.60
   1 -15   0   -0.30    1.70
   2  15   0   23.70    4.20
  -2  15   0   33.80    3.90
  -2  15   0   28.20    5.40
   2 -15   0   31.00    6.10
   2  15   0   36.90    5.60
  -2 -15   0   27.40    3.60
  -2 -15   0   40.30    6.20
   2 -15   0   27.40    4.70
   2  15   0   30.40    3.60
  -2 -15   0   38.00    5.50
   2 -15   0   29.30    3.50
  -2  15   0   29.90    4.40
   3  15   0   -2.60    2.50
   3  15   0   -1.70    2.70
  -3 -15   0   -1.20    3.60
  -3  15   0    0.60    2.30
  -3  15   0   -2.70    3.30
  -3  15   0    3.20    2.40
   3 -15   0   -0.20    2.90
   3 -15   0   -2.00    3.60
   3  15   0   -0.50    1.90
   3 -15   0   -0.10    2.10
  -3 -15   0    2.20    3.00
  -4  15   0   27.90    5.60
  -4  15   0   20.30    3.80
   4 -15   0   22.50    5.90
   4  15   0   22.60    3.30
  -4 -15   0   32.00    5.20
   4  15   0   22.70    4.40
  -4 -15   0   19.50    4.80
   4 -15   0   20.00    3.10
   4  15   0   20.50    4.30
  -4  15   0   17.30    3.30
   5  15   0   -1.30    2.60
  -5  15   0    0.30    2.30
   5  15   0   -1.50    3.00
   5 -15   0    0.40    2.80
   5  15   0   -0.60    2.20
  -5  15   0   -1.80    3.40
   5 -15   0   -0.20    1.90
   5 -15   0    0.50    3.70
  -5 -15   0   -4.40    3.10
  -5  15   0   -2.00    2.00
  -5 -15   0   -2.40    3.20
  -6 -15   0   34.50    5.20
   6 -15   0   28.10    3.70
   6 -15   0   33.20    4.90
   6  15   0   54.79    5.70
  -6 -15   0   32.70    5.30
  -6  15   0   57.89    7.00
  -6  15   0   33.50    4.60
  -6  15   0   38.30    4.40
   6  15   0   44.70    4.50
   6 -15   0   37.10    6.90
   6  15   0   33.60    5.20
   7  15   0    0.50    2.50
   7  15   0   -4.90    3.00
   7 -15   0   -1.30    2.10
   7  15   0    2.50    2.20
   7 -15   0    0.50    3.00
  -7 -15   0   -5.40    2.60
  -7  15   0   -3.40    2.20
  -7  15   0    7.70    4.00
  -7 -15   0   -4.00    2.80
  -7  15   0   -0.90    2.30
   7 -15   0   -4.00    4.10
   8  15   0    4.00    2.40
   8 -15   0   -3.40    4.00
  -8  15   0    3.80    2.80
  -8 -15   0    5.30    3.70
  -8 -15   0   -0.50    2.80
   8 -15   0   -2.90    2.70
  -8  15   0   -0.90    2.50
   8  15   0    6.80    2.60
   8 -15   0    6.10    2.60
  -8  15   0    7.30    3.80
   8  15   0   -1.40    3.20
   8  15   0    5.10    2.70
  -9 -15   0   -0.80    3.20
  -9  15   0    0.30    2.60
   9 -15   0   -1.60    2.70
  -9  15   0   -1.30    2.40
   9  15   0    0.10    2.00
   9 -15   0   -7.80    3.80
   9  15   0   -4.20    3.00
  -9 -15   0   -5.90    2.20
   9  15   0    2.70    2.70
   9  15   0   -1.10    2.30
  -9  15   0    3.00    3.20
   9 -15   0   -0.10    2.30
  10  15   0  117.89    6.40
 -10  15   0  137.99   10.10
  10 -15   0   84.89    9.80
 -10 -15   0  103.99    6.60
  10 -15   0  124.99    7.30
 -10  15   0  116.99    8.20
 -10  15   0  107.19    7.70
  10 -15   0  117.19    8.10
 -10 -15   0  114.29    9.10
  10  15   0  107.19    7.30
 -11 -15   0    9.20    3.60
 -11 -15   0   -2.80    1.70
 -11  15   0    5.50    3.60
  11  15   0    2.20    1.80
 -11  15   0   -2.20    2.80
  11 -15   0   -4.10    2.80
  11  15   0   -2.20    2.10
  11 -15   0    3.80    2.90
 -11  15   0   -2.90    2.50
  11  15   0    0.90    2.70
  12  15   0   57.49    6.50
 -12  15   0   59.39    7.80
  12  15   0   68.39    3.70
 -12 -15   0   54.69    3.70
 -12  15   0   77.69    7.80
  12 -15   0   49.99    5.50
 -12 -15   0   50.89    7.30
  12  15   0   57.69    6.30
  12 -15   0   46.80    6.00
   0 -16   0    3.60    3.10
   0 -16   0   10.50    2.60
   0  16   0    4.20    2.90
   0  16   0   12.40    4.20
   0  16   0    5.80    2.50
   0 -16   0    8.60    4.80
   1  16   0    0.30    2.10
   1 -16   0    0.90    2.00
  -1  16   0    1.40    2.70
   1 -16   0    1.90    3.30
   1 -16   0   -0.60    4.10
  -1 -16   0    3.70    2.30
  -1 -16   0    0.00    3.00
   1  16   0    1.40    3.30
  -1  16   0   -1.70    2.20
  -1  16   0    6.90    3.80
   1  16   0   -0.50    2.70
  -1 -16   0   -3.40    3.70
   2  16   0   39.90    4.10
  -2  16   0   39.60    4.30
   2 -16   0   39.90    5.60
   2 -16   0   43.80    4.40
  -2  16   0   45.00    5.30
   2  16   0   38.80    5.30
  -2 -16   0   48.80    4.70
   2 -16   0   38.20    6.60
  -2 -16   0   41.80    5.70
  -2 -16   0   40.10    6.50
  -2  16   0   47.70    6.60
   3  16   0   -0.70    3.00
  -3  16   0   -1.00    2.20
  -3  16   0    1.00    2.40
   3 -16   0   -0.30    2.00
   3  16   0    0.20    2.20
   3 -16   0   -0.40    3.00
   3  16   0   -3.80    2.50
   3 -16   0   -6.20    3.90
  -3 -16   0   -1.40    3.70
  -3 -16   0    0.10    3.10
  -3  16   0    3.90    3.50
   4 -16   0    0.90    3.10
  -4 -16   0   -2.10    3.70
   4  16   0    5.50    3.40
   4  16   0    3.90    2.40
  -4  16   0    3.20    2.40
  -4  16   0    6.50    4.00
   4 -16   0    5.10    2.40
  -4 -16   0    3.80    3.50
   4  16   0    0.10    3.00
  -4  16   0   -0.70    2.30
  -5 -16   0   -1.50    2.80
  -5 -16   0   -3.00    3.30
   5  16   0   -2.40    2.90
   5  16   0    1.80    2.80
   5  16   0   -1.30    2.00
   5 -16   0    0.70    2.40
  -5  16   0   -3.60    2.00
  -5  16   0    0.60    3.30
  -5  16   0    3.40    2.50
   5 -16   0   -3.60    2.80
   5 -16   0   -4.80    3.90
  -6 -16   0   11.10    4.10
   6 -16   0    9.50    2.80
   6  16   0   15.40    3.80
   6 -16   0   11.60    3.90
   6  16   0   11.40    2.80
   6  16   0    8.50    3.90
   6 -16   0    4.10    4.80
  -6  16   0    7.50    3.20
  -6 -16   0    2.00    3.60
  -6  16   0    8.70    3.10
  -6  16   0   17.30    4.70
  -7  16   0   -1.90    2.40
   7  16   0    3.20    2.70
  -7 -16   0   -4.80    2.80
   7 -16   0    0.70    3.10
   7 -16   0    3.90    2.50
   7  16   0   -4.90    2.10
   7  16   0   -4.50    2.90
  -7 -16   0    9.40    4.10
   7 -16   0   -1.20    4.30
   7  16   0    0.30    2.40
  -7  16   0    1.00    2.70
  -7  16   0    3.90    3.60
   8  16   0   87.79    6.40
  -8  16   0   80.89    7.00
  -8  16   0   81.59    7.60
  -8 -16   0   93.19    8.30
   8  16   0   79.59    5.90
   8 -16   0   72.59    9.60
   8 -16   0   73.49    7.20
   8 -16   0   82.79    6.10
  -8 -16   0   64.69    6.60
  -8  16   0   89.29    8.40
   8  16   0   80.29   10.30
   8  16   0   99.39    6.70
  -9  16   0    3.30    3.20
   9  16   0    1.30    2.40
  -9  16   0   10.10    4.00
  -9 -16   0   -3.70    2.60
  -9 -16   0    2.70    3.70
   9  16   0    4.30    2.40
  -9  16   0   -0.40    2.50
   9 -16   0   -2.90    2.00
   9 -16   0   -5.70    2.60
   9  16   0   -2.10    3.70
 -10  16   0   12.20    3.70
 -10 -16   0    7.90    5.00
  10 -16   0    9.70    3.20
 -10  16   0   25.20    5.40
  10  16   0   18.20    3.20
 -10 -16   0   11.40    4.10
 -10  16   0   17.10    3.70
  10  16   0   11.90    3.60
  10 -16   0    4.30    3.90
  10  16   0   15.00    3.60
 -11 -16   0    4.50    3.30
 -11 -16   0   -4.80    1.90
 -11  16   0   10.10    4.40
  11  16   0    3.70    2.00
  11 -16   0    5.80    2.90
  11  16   0    1.30    2.70
  11 -16   0   -6.90    2.90
  11  16   0   -2.70    2.40
   0 -17   0   -0.40    4.30
   0  17   0    1.90    2.30
   0 -17   0    1.70    3.40
   0 -17   0    3.70    2.40
   0  17   0    5.30    4.30
   0  17   0    6.80    4.00
  -1 -17   0   -5.60    3.80
  -1 -17   0    1.00    2.20
   1 -17   0   -2.30    1.80
   1  17   0   -3.80    2.00
  -1 -17   0    0.80    3.10
  -1  17   0   -2.10    2.20
   1  17   0    0.00    3.20
  -1  17   0    3.10    3.40
   1 -17   0   -0.70    3.20
  -1  17   0   -1.90    2.90
  -2  17   0   12.50    4.20
   2 -17   0   13.40    4.20
   2  17   0   11.40    3.60
  -2  17   0   11.90    3.00
  -2 -17   0    8.00    2.70
  -2  17   0   12.50    4.40
   2 -17   0    3.10    5.00
   2  17   0   13.40    3.10
   2  17   0   11.20    4.00
  -2 -17   0    1.30    4.30
  -2 -17   0    8.90    3.80
   3  17   0    2.00    3.00
  -3 -17   0   -0.60    3.20
   3 -17   0   -1.10    2.10
  -3  17   0    0.50    2.30
   3 -17   0   -1.90    2.90
   3  17   0   -1.60    1.90
   3 -17   0   -3.80    4.20
  -3 -17   0    0.60    4.00
  -3  17   0   10.60    4.20
  -3  17   0    1.70    3.90
   3  17   0   -2.50    2.70
   4 -17   0   24.40    3.60
  -4 -17   0   18.20    5.30
  -4  17   0   35.30    6.10
   4  17   0   19.20    4.70
   4 -17   0   23.10    6.40
  -4  17   0   25.30    4.10
   4  17   0   25.10    3.60
  -4 -17   0   31.90    5.60
   4 -17   0   19.80    4.50
   4  17   0   27.00    4.80
  -5  17   0   12.30    4.30
   5 -17   0   -1.50    3.20
   5  17   0    4.10    3.40
   5  17   0    0.20    2.30
   5  17   0   -7.00    2.70
  -5  17   0   -1.60    2.60
  -5 -17   0    1.30    3.30
  -5 -17   0   -7.20    3.30
  -5  17   0    0.30    2.40
   5 -17   0    7.40    2.60
  -6 -17   0   53.39    7.10
  -6  17   0   58.79    6.10
  -6 -17   0   67.39    7.30
   6  17   0   43.60    6.30
   6 -17   0   45.30    5.90
   6  17   0   54.49    5.00
  -6  17   0   57.19    5.80
   6 -17   0   57.79    5.30
  -6  17   0   68.99    7.70
   6  17   0   60.29    6.20
   7 -17   0    6.00    2.60
   7  17   0    6.00    2.80
  -7  17   0    7.60    3.30
  -7  17   0   -1.70    3.80
   7  17   0    7.00    2.70
   7 -17   0    3.00    3.50
   7  17   0    3.20    2.20
  -7 -17   0    6.30    3.80
  -8 -17   0    7.90    3.90
   8 -17   0    6.90    4.20
   8  17   0   20.00    3.90
   8 -17   0   10.90    3.20
  -8  17   0   19.80    4.00
   8  17   0   14.70    3.40
  -8  17   0   23.80    5.50
  -8  17   0   11.70    3.60
  -8 -17   0   18.90    4.90
   8  17   0   14.90    3.40
   9  17   0   -2.80    2.30
   9  17   0    5.80    2.70
  -9 -17   0   -4.60    2.80
  -9  17   0    1.30    3.00
  -9  17   0   16.40    4.60
   9 -17   0   -7.10    3.10
   9 -17   0    1.80    2.50
   9  17   0   -2.30    2.40
  -9  17   0   -3.10    2.70
  10 -17   0   -5.80    3.50
 -10 -17   0   -5.00    2.70
  10 -17   0    1.10    2.60
 -10 -17   0   10.00    4.20
  10  17   0    5.50    2.50
 -10  17   0   14.00    3.90
  10  17   0    2.50    2.60
  10  17   0    7.20    3.30
   0  18   0   75.49    7.70
   0 -18   0   76.49    5.80
   0  18   0   76.09    6.80
   0 -18   0   55.19    8.40
   0  18   0   55.89    5.10
   0 -18   0   74.09    7.60
   1 -18   0   -0.30    3.40
  -1 -18   0   -7.20    3.80
  -1  18   0    5.70    2.90
   1  18   0   -0.40    2.30
  -1 -18   0    1.40    3.40
   1  18   0    5.30    3.20
   1  18   0   -3.80    2.40
  -1  18   0    8.90    4.00
   1 -18   0   -2.10    2.00
  -1  18   0    0.90    2.40
  -1 -18   0    0.50    2.20
   1 -18   0   -1.70    4.30
  -2  18   0  174.68    9.70
   2 -18   0  155.18   10.20
   2  18   0  189.58   10.90
   2  18   0  169.38   10.00
  -2 -18   0  145.79    9.80
   2 -18   0  166.68    8.00
   2  18   0  158.18    8.00
  -2  18   0  197.88   11.80
  -2  18   0  159.18    8.30
  -2 -18   0  133.09   12.70
   2 -18   0  154.88   12.20
   3 -18   0   -8.30    3.90
  -3 -18   0   -7.70    3.60
  -3  18   0   -4.10    2.20
   3 -18   0   -3.80    3.00
   3  18   0   -6.40    2.70
   3  18   0    2.70    3.20
  -3 -18   0   -0.90    3.40
   3  18   0    1.00    2.30
  -3  18   0    6.20    3.90
   3 -18   0    1.30    2.20
  -3  18   0   -3.80    2.40
   4 -18   0   14.20    3.20
  -4 -18   0   18.60    5.60
  -4 -18   0   20.80    5.00
   4 -18   0   26.40    5.30
  -4  18   0   18.60    4.20
  -4  18   0   15.10    3.50
   4  18   0   21.50    3.60
  -4  18   0   30.20    5.90
   4  18   0   26.30    5.10
  -5  18   0    7.70    3.90
  -5 -18   0    3.50    3.60
   5  18   0    3.50    3.20
   5 -18   0    3.20    2.40
   5 -18   0    3.80    3.50
   5  18   0   -0.10    2.50
  -5 -18   0   -8.00    3.50
  -5  18   0   -0.10    2.60
  -6  18   0   -1.20    2.60
  -6 -18   0    4.30    3.70
  -6  18   0    0.40    2.70
  -6  18   0    9.80    4.00
  -6 -18   0   -6.70    3.50
   6  18   0    7.40    3.20
   6 -18   0   -5.20    3.00
   6 -18   0   -2.60    2.00
   7  18   0    4.00    2.70
  -7 -18   0    5.60    3.80
   7  18   0    3.20    2.60
   7 -18   0    3.30    2.40
  -7  18   0    3.60    3.00
   7 -18   0   -2.40    3.50
   7  18   0    3.70    2.70
  -8 -18   0   -2.20    3.40
   8 -18   0    7.50    2.90
   8  18   0    4.30    3.20
   8  18   0   22.40    6.50
  -8  18   0    2.90    3.20
   8  18   0    4.60    2.80
  -8  18   0   16.00    4.50
   8 -18   0   -3.30    3.60
  -8 -18   0    7.00    3.80
   9  18   0    9.30    3.20
   9 -18   0    1.60    2.50
  -9  18   0   12.20    4.00
   9  18   0    0.50    3.00
  -9 -18   0    7.70    3.90
   9  18   0    0.70    3.10
   0 -19   0   -7.30    7.10
   0  19   0   -0.70    2.60
   0 -19   0    4.30    2.50
   0 -19   0    3.50    3.70
   0  19   0    8.10    3.70
  -1  19   0    6.80    3.60
  -1  19   0    2.40    2.80
   1 -19   0    0.50    3.60
  -1 -19   0    1.20    3.50
  -1 -19   0   -9.20    4.30
   1 -19   0    0.60    2.20
   1  19   0    9.00    4.00
   1  19   0   -0.60    2.50
  -1 -19   0    2.50    2.50
   2 -19   0   26.60    3.90
  -2 -19   0   23.30    6.60
  -2  19   0   38.80    6.70
  -2  19   0   24.10    4.70
   2 -19   0   31.80    5.70
   2  19   0   31.20    4.30
  -2 -19   0   25.10    5.40
   2  19   0   51.59    6.60
  -3  19   0    6.70    3.50
   3 -19   0   -2.20    3.40
  -3  19   0    2.00    3.20
   3  19   0   -2.60    3.40
   3  19   0    5.00    3.30
  -3 -19   0   -2.10    3.20
   3 -19   0    4.00    2.40
  -3 -19   0   -6.30    4.50
  -4  19   0   16.70    4.70
  -4 -19   0   16.80    4.90
   4  19   0   19.20    4.10
  -4 -19   0   14.90    6.00
   4  19   0   29.40    5.40
   4 -19   0    9.80    4.40
  -4  19   0   16.80    4.00
   4 -19   0   16.80    3.40
   5 -19   0    3.80    2.70
   5 -19   0   -3.20    3.40
  -5  19   0   -0.70    2.90
  -5  19   0   13.20    6.40
   5  19   0    4.80    3.30
   5  19   0    3.00    2.50
   6  19   0   32.80    5.10
   6 -19   0   20.10    5.20
   6 -19   0   14.60    3.30
  -6  19   0   20.60    4.30
   6  19   0   29.10    4.20
  -6 -19   0   26.60    5.50
  -6  19   0   37.60    6.40
   7  19   0   -3.50    2.40
  -7 -19   0    1.20    3.30
   7  19   0   -1.20    2.80
  -7  19   0   12.40    4.10
   7 -19   0   -5.20    3.20
   7 -19   0    0.40    2.40
   0  20   0   22.70    4.60
   0 -20   0   19.80    4.90
   0  20   0   16.00    3.80
   0 -20   0   16.30    3.40
  -1 -20   0   -0.20    2.30
  -1  20   0    0.60    3.00
   1 -20   0   -2.00    2.20
  -1 -20   0   -0.20    4.30
   1  20   0    1.00    2.60
  -1  20   0   10.70    4.60
   1 -20   0    5.90    3.70
   2 -20   0   11.20    3.10
   2  20   0   29.80    5.40
   2  20   0   17.30    3.70
   2 -20   0   23.60    5.30
  -2  20   0   16.80    3.90
  -2  20   0   22.50    5.90
  -3  20   0   11.50    4.20
   3  20   0   10.10    3.60
   3 -20   0    0.70    3.80
  -3 -20   0    4.30    4.00
   3 -20   0    1.10    2.40
   3  20   0   -1.10    2.40
  -3  20   0    1.00    2.90
   4  20   0   17.80    3.60
   4  20   0   25.60    4.60
  -4  20   0   20.30    4.20
   4 -20   0   21.40    6.20
  -4  20   0   34.60    6.00
   4 -20   0   21.60    3.70
  -4 -20   0    9.80    8.90
  -4 -20   0   16.20    4.90
   2   0  -1   -0.10    0.30
  -2   0  -1    0.40    0.50
   2   0  -1    0.60    0.50
  -2   0  -1   -0.40    0.40
  -2   0   1    0.50    0.40
   2   0   1   -0.50    0.50
   2   0  -1   -0.20    0.50
  -2   0  -1    0.00    0.40
   2   0   1   -0.10    0.30
   2   0   1    0.00    0.50
  -2   0   1    0.20    0.40
  -3   0  -1    0.90    0.70
   3   0  -1    0.40    0.90
   3   0   1   -1.00    0.90
   3   0   1    0.80    0.70
   3   0  -1    0.90    1.20
  -3   0  -1   -0.30    0.90
  -3   0   1    0.30    1.00
  -3   0   1   -0.70    0.50
  -3   0  -1   -0.10    1.00
   4   0   1    0.90    0.70
  -4   0   1   -0.70    0.50
   4   0   1   -0.30    1.00
  -4   0  -1   -0.70    1.10
  -4   0  -1    1.20    0.80
   4   0  -1   -0.60    0.70
  -4   0   1   -0.20    0.90
   4   0   1   -0.70    1.10
   4   0  -1   -0.20    1.00
   4   0  -1    3.60    1.40
  -4   0  -1   -0.80    1.00
   5   0   1   -0.40    1.10
  -5   0  -1    0.50    1.10
  -5   0  -1    0.20    1.10
  -5   0  -1   -0.10    0.80
   5   0  -1    0.30    0.70
  -5   0   1   -0.90    0.60
   5   0   1   -0.30    0.70
   5   0  -1    2.20    1.20
   5   0   1   -0.20    1.30
  -5   0   1    1.30    1.20
   5   0  -1   -0.10    1.30
   6   0   1   -1.30    1.40
   6   0  -1   -0.80    1.50
  -6   0  -1    0.30    1.00
   6   0   1    0.20    0.80
   6   0  -1    0.00    1.30
   6   0  -1    0.50    0.90
  -6   0   1   -0.80    0.70
   6   0   1    0.70    1.40
  -6   0   1    0.10    1.30
  -6   0  -1   -0.20    1.20
  -7   0   1    1.00    1.70
   7   0  -1   -1.70    1.60
   7   0  -1    0.00    1.90
   7   0  -1    1.10    1.10
   7   0   1   -2.20    1.70
   7   0   1   -1.00    1.60
  -7   0  -1    0.20    1.50
  -7   0  -1    0.10    1.10
  -7   0   1   -0.20    0.80
  -8   0  -1   -0.10    1.00
   8   0   1    0.30    1.00
  -8   0   1   -0.50    0.80
   8   0   1    0.80    2.00
  -8   0   1   -1.10    1.70
   8   0  -1   -1.30    1.60
  -8   0  -1   -0.30    1.60
   8   0   1    0.80    1.70
   8   0  -1   -2.20    1.80
   8   0  -1    0.00    1.70
   9   0   1   -0.30    0.90
   9   0   1    2.80    2.10
  -9   0   1    0.40    1.80
  -9   0  -1   -1.60    0.90
  -9   0  -1    0.00    1.70
  -9   0   1    0.10    0.80
   9   0  -1   -0.80    1.70
   9   0   1    2.30    1.80
   9   0  -1   -0.70    2.00
   9   0  -1   -0.80    0.90
  10   0   1   -1.00    1.90
  10   0   1    1.70    1.80
  10   0  -1   -0.90    2.10
 -10   0   1   -0.20    0.90
 -10   0  -1   -0.30    1.80
  10   0  -1    0.00    1.70
 -10   0  -1   -0.30    1.00
  10   0  -1   -0.40    0.90
  10   0   1    0.00    0.90
 -10   0   1   -1.80    1.50
 -11   0   1   -0.60    0.90
  11   0  -1   -2.40    1.90
 -11   0  -1    0.10    1.00
  11   0  -1   -1.10    2.30
  11   0   1   -2.50    1.70
  11   0   1    2.60    2.40
  11   0   1   -0.30    1.00
 -11   0  -1   -1.40    1.80
  11   0  -1   -0.10    0.90
 -11   0   1    1.80    1.90
  12   0  -1   -2.20    1.90
 -12   0  -1    0.00    1.10
  12   0   1    0.20    2.30
  12   0   1   -1.60    1.00
 -12   0   1    1.70    2.30
  12   0  -1   -0.30    2.50
 -12   0  -1    0.90    2.30
  12   0  -1   -1.70    1.00
  12   0   1   -2.30    2.30
 -12   0   1   -1.40    0.90
  13   0  -1   -1.00    2.30
 -13   0   1   -2.70    2.40
  13   0   1    0.60    2.90
  13   0   1    0.10    2.40
 -13   0  -1    1.50    1.10
 -13   0   1   -0.70    0.90
  13   0  -1    1.10    2.80
 -13   0  -1   -3.10    2.10
  13   0   1   -0.30    1.00
 -14   0   1    0.70    2.50
  14   0  -1    2.80    3.30
  14   0   1    3.60    2.80
 -14   0   1    1.10    0.80
  14   0  -1    0.30    0.80
  14   0  -1    0.40    2.50
 -14   0  -1    2.00    2.70
  14   0   1    6.30    3.20
 -14   0  -1    1.50    1.00
  15   0   1    1.90    3.10
  15   0   1   -0.20    2.60
 -15   0   1    3.00    2.50
 -15   0  -1    0.90    2.40
  15   0  -1    5.20    2.80
 -15   0  -1    1.00    0.50
  15   0  -1    0.10    3.00
  16   0   1   -0.30    2.90
  16   0   1    3.80    2.80
 -16   0  -1    1.00    2.40
  16   0   1   -2.50    2.60
  16   0  -1   -1.70    2.30
 -16   0   1    2.80    2.80
  16   0  -1    1.10    2.70
  17   0   1    2.00    2.90
  17   0   1    1.90    2.50
  17   0  -1   -2.70    2.30
  17   0   1   -3.40    2.40
  17   0  -1    0.40    2.90
  17   0  -1    0.50    3.10
  18   0  -1    2.60    2.90
  18   0   1    3.60    2.90
  18   0   1   -1.50    2.80
  18   0  -1   -2.20    2.50
   1  -1   1    0.00    0.20
   1  -1   1   -0.30    0.30
  -1   1   1    0.00    0.30
  -1  -1  -1    0.00    0.10
   1  -1   1   -0.10    0.20
   1   1  -1   -0.10    0.30
  -1   1   1   -0.20    0.30
   1   1  -1    0.00    0.20
  -1  -1  -1    0.00    0.20
  -1  -1  -1    0.00    0.20
  -1   1   1   -0.20    0.30
   1   1   1    0.20    0.20
  -1  -1   1    0.20    0.30
  -1  -1   1    0.10    0.30
  -1   1  -1    0.10    0.20
  -1   1  -1   -0.10    0.30
   1  -1  -1   -0.10    0.10
  -1   1  -1    0.10    0.30
   1  -1  -1    0.00    0.30
   1  -1  -1   -0.20    0.20
   1   1   1   -0.10    0.20
   1   1   1    0.00    0.30
   2  -1   1 2521.35   76.09
   2   1  -1 2438.16   70.59
  -2  -1  -1 2513.45   75.49
   2  -1  -1 2422.86   71.89
   2   1   1 2542.35   75.89
  -2   1  -1 2497.75   76.09
  -3  -1  -1   50.29    2.80
   3   1  -1   55.79    1.60
   3   1  -1   57.19    3.00
   3  -1   1   56.69    2.60
  -3  -1  -1   54.29    1.90
  -3   1   1   56.69    2.60
  -3  -1  -1   54.19    2.60
  -3  -1   1   53.29    2.90
  -3  -1   1   61.59    2.60
   3  -1  -1   54.99    2.60
  -3   1  -1   57.99    2.60
   3   1   1   53.99    2.80
  -3   1  -1   59.59    2.80
   3  -1  -1   55.29    2.60
  -4   1   1  456.05   11.90
   4  -1   1  409.36   13.70
  -4   1   1  441.66   12.10
   4  -1   1  460.85   12.10
   4   1  -1  417.86   12.50
   4   1  -1  458.25   12.10
  -4  -1  -1  435.56   11.10
  -4  -1  -1  433.36   12.00
   4   1  -1  432.56   10.90
  -4  -1  -1  417.46   12.30
   4  -1   1  440.96   12.20
   4  -1  -1  449.95   12.10
  -4   1  -1  446.96   12.00
  -4  -1   1  448.86   12.10
   4   1   1  440.66   12.30
   4   1   1  432.56   12.00
  -4   1  -1  452.05   12.10
  -4  -1   1  439.16   12.60
   4  -1  -1  427.66   11.80
   5  -1   1   26.60    2.40
   5   1  -1   34.90    2.60
  -5  -1  -1   36.10    1.60
  -5   1   1   31.10    2.10
   5   1  -1   34.90    2.90
   5  -1   1   33.50    2.50
  -5  -1  -1   33.50    2.50
   5  -1   1   34.60    2.20
  -5  -1  -1   31.00    2.70
   5   1  -1   33.90    1.30
  -5   1   1   34.90    2.50
   5  -1  -1   36.00    2.30
   5   1   1   32.10    1.50
  -5  -1   1   30.90    2.80
  -5  -1   1   30.40    1.20
   5   1   1   29.80    2.40
  -5   1  -1   32.30    2.30
  -5   1  -1   33.60    2.50
  -5  -1   1   31.50    2.40
   5   1   1   31.10    2.70
   5  -1  -1   34.10    2.50
  -6  -1  -1   94.79    4.50
   6  -1   1  104.39    4.60
  -6   1   1  109.29    4.70
   6   1  -1  113.39    4.70
  -6  -1  -1   98.19    3.30
  -6  -1  -1  100.89    5.00
   6  -1   1   95.89    4.70
   6  -1   1   91.89    4.10
   6   1  -1  101.39    5.10
   6   1  -1  100.69    3.00
  -6   1   1  100.79    4.00
   6  -1  -1   93.69    5.00
   6   1   1   97.79    4.80
   6   1   1  101.69    3.20
  -6   1  -1  106.59    4.60
   6  -1  -1  104.89    4.60
   6  -1  -1  100.49    4.10
  -6  -1   1   97.79    3.00
   6   1   1  102.19    4.60
  -6   1  -1   99.49    4.20
  -6  -1   1  103.69    5.10
  -6  -1   1  107.69    4.60
  -7   1   1   49.70    2.90
   7   1  -1   59.39    3.80
  -7  -1  -1   51.39    3.60
   7  -1   1   51.59    3.10
   7   1  -1   44.10    4.10
  -7  -1  -1   47.40    4.70
   7  -1   1   47.00    4.00
  -7  -1  -1   45.70    2.10
  -7   1   1   47.20    3.60
   7  -1   1   49.50    3.70
   7   1  -1   49.90    1.90
  -7  -1   1   55.49    3.70
  -7   1  -1   45.80    3.10
   7  -1  -1   48.30    3.10
  -7   1  -1   56.49    3.70
   7   1   1   46.00    2.10
  -7  -1   1   57.59    4.30
   7  -1  -1   42.40    4.00
   7   1   1   44.20    3.90
   7  -1  -1   53.39    3.70
  -7  -1   1   48.40    1.80
   7   1   1   44.90    3.60
   8  -1   1    6.00    2.00
   8   1  -1    4.00    2.00
   8   1  -1    5.40    0.80
   8   1  -1    4.30    2.40
  -8  -1  -1    7.30    2.20
  -8  -1  -1    2.80    1.80
  -8   1   1    5.40    1.50
  -8  -1  -1    5.60    1.00
  -8   1   1    5.00    1.90
   8  -1   1    7.00    1.60
   8  -1   1    4.20    2.10
   8   1   1    5.80    2.00
   8  -1  -1    6.00    1.80
  -8   1  -1    1.70    1.90
   8   1   1    3.70    2.20
  -8  -1   1    5.80    1.80
  -8   1  -1    5.90    1.60
   8   1   1    3.70    0.90
  -8  -1   1    4.40    0.70
   8  -1  -1    5.80    2.30
   8  -1  -1    8.00    1.70
   9   1  -1   83.39    4.90
   9   1  -1   82.09    2.70
  -9  -1  -1   82.49    4.80
   9  -1   1   80.89    4.80
  -9  -1  -1   82.79    3.00
  -9   1   1   88.89    3.90
   9   1  -1   79.09    5.40
   9  -1   1   81.79    4.00
   9  -1   1   82.89    5.20
  -9   1   1   81.99    4.90
   9  -1  -1   74.79    5.20
   9  -1  -1   81.99    4.00
  -9  -1   1   80.89    2.70
   9   1   1   80.59    3.00
  -9  -1   1   89.09    5.00
   9  -1  -1   89.09    5.00
   9   1   1   79.89    4.90
  -9   1  -1   82.09    4.90
   9   1   1   75.39    5.10
  -9   1  -1   82.19    4.00
  10  -1   1  590.94   16.40
  10   1  -1  631.64   18.10
  10   1  -1  567.94   18.50
 -10  -1  -1  576.64   17.60
 -10   1   1  583.04   16.10
  10  -1   1  589.84   17.70
  10  -1   1  578.34   18.20
  10   1  -1  563.54   14.70
 -10   1   1  612.34   19.40
 -10  -1  -1  573.54   15.00
 -10   1  -1  584.44   19.30
  10  -1  -1  608.54   18.70
  10   1   1  570.24   18.20
 -10  -1   1  572.64   14.60
 -10  -1   1  582.34   19.20
  10  -1  -1  584.74   16.30
  10   1   1  567.44   17.60
  10  -1  -1  581.44   17.70
 -10   1  -1  576.64   16.30
  11  -1   1    1.00    2.30
  11   1  -1    3.50    2.20
  11  -1   1    1.10    1.30
  11  -1   1    0.90    2.10
 -11   1   1    0.20    1.20
 -11   1   1    6.00    2.40
 -11  -1  -1    0.30    0.60
 -11  -1  -1    2.80    2.10
  11   1  -1    0.70    2.40
  11  -1  -1   -1.10    2.20
  11  -1  -1    0.80    1.30
 -11  -1   1    2.20    2.00
 -11   1  -1    3.60    2.10
  11   1   1   -1.10    1.90
  11  -1  -1    3.00    2.30
 -11   1  -1    1.00    1.40
  12  -1   1    8.60    3.00
  12  -1   1    9.40    2.00
  12   1  -1    8.20    3.30
 -12  -1  -1    7.30    2.70
  12  -1   1   11.10    3.40
 -12   1   1    7.40    2.60
 -12  -1  -1    7.90    0.90
  12   1  -1   10.10    2.90
 -12   1   1   10.10    1.90
  12   1   1   10.40    3.00
  12  -1  -1    9.20    1.90
  12  -1  -1   11.90    3.00
  12  -1  -1   14.40    3.70
 -12   1  -1    8.30    1.90
  12   1   1   14.80    3.70
 -12   1  -1    6.60    2.70
 -12  -1   1   13.10    3.00
  13  -1   1    0.20    2.50
  13   1  -1    6.40    3.40
  13  -1   1    5.80    3.20
 -13   1   1    4.50    1.50
 -13   1   1    5.50    2.80
  13   1  -1    3.70    2.80
 -13  -1  -1    5.00    2.70
  13  -1   1    3.80    1.60
  13  -1  -1    6.40    2.80
  13  -1  -1    4.80    3.20
 -13  -1   1    2.40    2.50
  13  -1  -1    3.90    1.70
 -13   1  -1    1.80    2.60
 -13   1  -1    6.00    1.70
  13  -1  -1    4.70    2.60
  13   1   1    4.50    2.80
  13   1   1    3.20    3.10
  14  -1   1  739.03   20.80
  14   1  -1  759.32   24.90
  14   1  -1  750.12   23.70
 -14   1   1  760.12   20.50
  14  -1   1  784.92   23.80
 -14  -1  -1  755.82   23.70
 -14   1   1  777.12   23.90
  14  -1   1  781.72   24.10
  14  -1   1  796.82   24.90
  14   1   1  753.92   24.60
  14  -1  -1  765.02   20.70
  14  -1  -1  809.22   25.30
  14   1   1  796.32   23.90
 -14  -1   1  767.12   23.70
 -14   1  -1  765.32   20.70
 -14   1  -1  740.13   23.60
  14  -1  -1  742.73   23.60
  14  -1  -1  742.43   24.10
 -15  -1  -1    7.90    2.90
 -15   1   1    4.70    1.30
  15  -1   1    8.20    3.20
  15  -1   1    3.90    1.50
  15   1  -1    6.20    3.40
  15   1  -1    5.60    2.90
 -15   1   1    4.60    2.90
  15  -1   1    5.80    3.20
  15  -1   1    4.10    2.70
  15  -1  -1    8.50    3.70
  15   1   1   10.70    3.90
  15   1   1    6.70    3.10
  15  -1  -1    7.80    3.10
 -15   1  -1    6.40    3.00
 -15  -1   1    4.10    2.80
  15  -1  -1    2.70    2.70
  15  -1  -1    5.50    1.50
 -15   1  -1    7.20    1.60
  16   1  -1   50.89    9.20
 -16   1   1   43.60    5.30
  16  -1   1   51.09    5.90
  16  -1   1   43.90    5.40
 -16   1   1   42.90    2.30
  16   1  -1   40.50    5.40
 -16  -1  -1   43.30    5.20
  16  -1   1   41.30    5.50
 -16   1  -1   40.90    2.50
 -16   1  -1   47.50    5.50
  16  -1  -1   55.79    8.60
  16   1   1   45.90    6.20
  16  -1  -1   43.70    5.40
  16  -1  -1   51.69    6.20
  16   1   1   41.50    5.40
 -16  -1   1   41.80    5.20
  17  -1   1    8.30    3.20
  17  -1   1    5.60    3.40
  17   1  -1   10.90    4.10
  17  -1   1    7.60    3.50
  17   1  -1    3.40    3.10
  17  -1  -1    4.00    3.20
  17  -1  -1   10.10    3.40
  17   1   1    3.50    3.20
  17   1   1    6.60    3.40
  17  -1  -1    8.10    3.30
 -17   1  -1    5.20    0.80
  18  -1   1   58.19    6.50
  18   1  -1   64.29    8.20
  18   1  -1   68.29    6.90
  18  -1   1   79.59    8.80
  18  -1   1   68.39    6.80
  18  -1  -1   61.99    6.70
  18  -1  -1   61.29    7.80
  18   1   1   63.19    7.00
  18   1   1   56.89    6.40
   0   2  -1   -2.10    2.00
   0  -2   1    5.70    3.80
   0  -2  -1   18.00    4.80
   1  -2   1    4.60    1.00
   1   2  -1    5.70    0.90
  -1   2   1    7.20    0.70
  -1   2   1    4.80    0.70
   1  -2   1    9.00    0.80
   1   2  -1    4.60    0.70
  -1   2   1    8.70    1.20
  -1  -2  -1    5.90    0.90
  -1  -2  -1    9.20    1.10
   1   2  -1    8.00    1.00
   1  -2  -1    2.60    0.90
  -1   2  -1    4.70    0.70
   1   2   1    8.80    0.90
   1   2   1    4.80    0.80
  -1  -2   1    8.90    0.90
  -1  -2   1    9.10    1.10
   1   2   1    7.00    0.70
  -1  -2   1    6.10    0.80
   1  -2  -1    7.90    0.80
  -1   2  -1    5.30    0.60
  -2  -2  -1   -0.70    1.00
  -2   2   1   -1.20    1.10
   2  -2   1    0.30    0.70
   2  -2   1    1.00    1.60
  -2   2   1    0.20    0.70
   2   2  -1   -0.80    1.00
   2  -2   1    1.50    0.90
  -2  -2  -1    0.50    0.70
  -2  -2  -1    0.30    0.70
  -2   2   1    0.30    0.80
   2   2  -1    0.40    0.70
   2   2   1   -0.30    0.60
  -2   2  -1    0.60    0.70
  -2   2  -1    0.70    0.90
   2  -2  -1   -0.40    0.70
   2   2   1   -0.80    1.10
  -2   2  -1    1.30    1.30
  -2  -2   1    0.60    0.60
   2   2   1    0.10    0.80
  -2  -2   1   -0.80    1.00
   2  -2  -1    0.50    0.80
   3  -2   1  303.87    8.50
   3  -2   1  312.97    9.10
  -3  -2  -1  317.57    9.10
   3   2  -1  309.37    7.90
   3  -2   1  304.97    8.70
  -3   2   1  305.77    9.00
  -3  -2  -1  308.77    8.10
   3   2  -1  321.87    8.80
  -3  -2  -1  329.77    8.60
  -3   2   1  328.57    8.70
  -3   2   1  303.17    8.90
  -3  -2   1  306.27    7.90
  -3   2  -1  307.07    9.10
   3  -2  -1  322.87    9.10
   3   2   1  317.27    8.60
  -3  -2   1  296.97    9.10
  -3   2  -1  313.67    8.70
   3  -2  -1  305.17    8.60
   3  -2  -1  307.27    8.80
   3   2   1  295.57    9.00
  -3   2  -1  300.27    8.60
   3   2   1  305.57    8.00
  -4  -2  -1  717.43   18.10
  -4   2   1  733.83   19.40
   4   2  -1  756.62   19.80
   4  -2   1  718.53   19.10
  -4   2   1  733.83   19.20
  -4  -2  -1  739.23   19.60
   4  -2   1  730.23   19.50
   4   2  -1  735.63   19.20
  -4  -2  -1  743.03   19.10
   4  -2   1  747.73   19.20
   4  -2  -1  787.72   19.20
  -4  -2   1  735.13   19.80
   4   2   1  708.33   19.50
   4  -2  -1  719.43   19.30
  -4   2  -1  701.13   19.10
   4   2   1  735.03   19.10
   4  -2  -1  750.62   19.50
  -4   2  -1  705.63   19.40
  -4  -2   1  733.03   19.20
   5   2  -1  183.98    6.20
  -5  -2  -1  175.48    4.60
  -5  -2  -1  178.68    6.00
  -5  -2  -1  159.78    4.60
  -5   2   1  192.28    6.20
   5  -2   1  171.98    6.20
  -5   2   1  187.68    6.10
   5  -2   1  164.98    5.90
  -5  -2  -1  175.08    6.60
   5   2  -1  169.78    6.50
   5   2   1  182.78    6.10
   5   2   1  167.38    6.40
  -5   2  -1  176.18    6.10
  -5  -2   1  172.78    6.00
   5  -2  -1  164.68    6.10
  -5  -2   1  174.88    6.70
   5  -2  -1  186.98    6.20
  -5   2  -1  177.58    6.20
   5  -2  -1  177.38    6.10
  -6   2   1    4.10    1.70
  -6  -2  -1    3.30    1.50
   6   2  -1    3.80    2.00
   6  -2   1    4.30    1.70
   6   2  -1    2.70    2.00
  -6   2   1    2.00    1.50
  -6  -2  -1    3.70    1.90
   6  -2   1    1.20    1.30
  -6  -2  -1    3.60    0.50
   6  -2  -1    5.60    1.70
   6  -2  -1    4.80    1.70
  -6  -2   1    5.20    2.20
  -6   2  -1    5.10    1.80
   6   2   1    3.60    1.90
   6   2   1    4.30    1.70
  -6   2  -1    6.30    1.90
   6  -2  -1    4.10    1.70
  -6  -2   1    4.50    1.60
   7   2  -1   24.20    2.90
  -7  -2  -1   25.30    2.60
   7  -2   1   23.10    2.60
   7  -2   1   28.30    2.90
  -7  -2  -1   26.70    3.40
   7   2  -1   22.40    3.30
  -7   2   1   26.40    2.70
   7  -2   1   23.90    2.70
  -7   2   1   26.20    2.80
   7  -2   1   26.60    3.10
  -7   2  -1   24.30    2.90
   7   2   1   27.20    2.80
  -7  -2   1   25.50    2.70
   7   2   1   22.40    3.00
  -7  -2   1   22.20    3.30
   7  -2  -1   25.60    2.90
   7  -2  -1   32.80    3.10
  -7   2  -1   26.50    3.00
   7  -2  -1   26.70    2.90
  -8   2   1   26.80    3.10
  -8  -2  -1   27.10    3.00
   8   2  -1   23.70    3.40
   8  -2   1   32.10    3.20
  -8  -2  -1   21.40    3.20
   8   2  -1   23.30    3.00
  -8   2   1   25.10    2.70
   8  -2   1   26.30    3.00
   8  -2   1   23.10    3.10
   8  -2   1   32.10    3.00
   8   2   1   21.00    2.80
   8   2   1   22.30    3.20
  -8   2  -1   26.00    3.00
  -8  -2   1   27.60    3.70
  -8   2  -1   26.00    2.90
   8  -2  -1   29.60    3.00
   8  -2  -1   28.80    3.10
  -8  -2   1   33.30    3.20
   8  -2  -1   25.60    3.00
   8  -2  -1   29.20    3.50
  -9  -2  -1  289.87    9.90
   9  -2   1  276.37    9.90
  -9   2   1  285.87    9.20
   9  -2   1  282.97    9.40
   9   2  -1  286.97   10.10
   9  -2   1  285.47    9.90
   9  -2   1  268.37   10.20
  -9  -2  -1  276.47   10.60
  -9   2   1  278.27   10.00
   9   2  -1  272.57   10.60
  -9   2  -1  290.17   10.10
   9   2   1  262.67   10.40
  -9  -2   1  295.87   11.00
  -9  -2   1  271.77    9.80
   9  -2  -1  269.67   10.00
   9  -2  -1  279.17    9.30
   9   2   1  272.87    9.90
  -9   2  -1  284.57    9.40
   9  -2  -1  293.77   10.00
   9  -2  -1  278.97   10.60
  10  -2   1  118.59    6.70
  10  -2   1  128.79    6.30
 -10  -2  -1  119.39    6.30
  10   2  -1  133.89    6.50
  10  -2   1  125.69    5.60
  10   2  -1  127.49    7.00
  10  -2   1  129.79    6.30
 -10  -2  -1  136.49    7.10
 -10   2   1  131.19    5.60
  10  -2  -1  117.09    6.90
  10  -2  -1  129.39    5.70
  10  -2  -1  134.79    6.60
  10  -2  -1  131.39    6.40
 -10   2  -1  125.19    5.60
 -10   2  -1  117.99    9.40
  10   2   1  125.99    6.40
  10   2   1  130.29    7.00
  11  -2   1    0.30    1.50
 -11   2   1    5.20    2.40
 -11  -2  -1   -1.30    1.70
  11  -2   1    0.40    1.90
  11  -2   1    1.80    2.30
  11  -2   1   -1.60    1.70
 -11   2   1    0.10    1.40
  11   2  -1    3.30    2.60
  11   2  -1    1.20    2.20
 -11  -2   1    0.10    1.90
  11   2   1    1.70    2.40
  11  -2  -1    1.30    1.70
 -11   2  -1    1.30    1.60
  11  -2  -1    0.80    1.80
  11  -2  -1   -1.30    2.20
  11   2   1    1.20    2.20
  11  -2  -1   -0.50    2.00
 -11   2  -1    2.10    2.20
 -12  -2  -1   -1.20    2.00
 -12   2   1    5.20    2.60
 -12   2   1   -0.80    1.40
  12   2  -1    3.10    2.60
  12  -2   1   -0.90    1.60
  12  -2   1    0.30    2.40
  12  -2   1    0.20    2.10
  12   2  -1    0.90    2.70
  12  -2   1    0.40    2.50
  12  -2  -1    0.70    1.70
 -12  -2   1    0.10    2.20
  12  -2  -1    1.10    2.30
 -12   2  -1    0.10    1.60
  12   2   1   -1.20    2.50
 -12   2  -1    1.50    2.40
  12  -2  -1   -0.90    1.90
  12   2   1   -2.00    2.30
  12  -2  -1   -1.80    2.40
 -13   2   1   12.70    3.30
  13  -2   1   14.00    3.40
  13  -2   1   13.70    3.20
  13  -2   1   15.40    2.60
  13   2  -1   11.40    3.70
 -13  -2  -1   11.60    3.10
  13  -2   1   18.00    4.00
  13   2  -1   14.70    3.50
 -13   2   1   15.50    2.50
  13  -2  -1   18.90    4.30
  13  -2  -1   13.30    3.40
 -13  -2   1    8.60    3.00
  13  -2  -1   10.00    3.20
  13   2   1   17.00    4.00
  13   2   1   13.60    3.50
 -13   2  -1   13.80    2.40
 -13   2  -1   10.00    3.10
  13  -2  -1   15.90    2.70
 -14  -2  -1   77.09    6.00
  14  -2   1   71.29    6.10
 -14   2   1   76.09    6.10
  14  -2   1   71.29    6.70
  14   2  -1   67.69    6.00
  14  -2   1   68.59    6.00
  14  -2   1   71.29    4.50
  14   2  -1   70.09    6.90
 -14   2   1   76.99    4.40
  14   2   1   74.49    7.00
  14  -2  -1   68.59    5.90
 -14   2  -1   77.79    4.50
 -14   2  -1   65.59    5.90
 -14  -2   1   64.19    5.80
  14  -2  -1   73.39    6.90
  14   2   1   66.89    6.00
  14  -2  -1   68.29    4.40
  14  -2  -1   72.89    6.10
  15  -2   1    1.40    2.90
  15   2  -1    5.50    3.10
  15  -2   1    4.20    2.90
 -15  -2  -1    2.90    2.50
  15  -2   1   -0.10    2.50
 -15   2   1    0.90    2.40
 -15   2   1    2.20    1.50
  15   2  -1    2.20    3.30
  15  -2   1    1.10    1.60
  15   2   1    1.40    2.70
  15  -2  -1    0.00    1.60
 -15   2  -1    1.70    2.60
  15   2   1    6.60    3.60
 -15  -2   1   -0.90    2.20
  15  -2  -1    1.90    3.10
 -15   2  -1    2.70    1.70
  15  -2  -1   -0.50    2.50
  15  -2  -1    2.20    2.70
 -16  -2  -1   24.50    4.10
  16  -2   1   24.90    4.80
  16  -2   1   30.60    4.70
 -16   2   1   26.20    2.70
  16   2  -1   33.90    5.60
  16  -2   1   25.00    2.90
  16   2  -1   30.70    4.80
 -16   2   1   26.70    4.30
  16  -2   1   34.70    5.00
  16  -2  -1   29.30    4.50
 -16  -2   1   28.20    4.30
 -16   2  -1   22.50    4.20
  16  -2  -1   31.40    4.90
  16   2   1   35.10    5.00
  16  -2  -1   25.10    2.80
  16   2   1   33.70    6.50
 -16   2  -1   30.20    2.90
  16  -2  -1   29.70    5.90
  17  -2   1   16.00    2.20
  17  -2   1   16.00    4.00
  17  -2   1   22.00    4.60
  17  -2   1   15.70    3.80
  17   2  -1   18.40    4.70
 -17   2   1   15.70    2.00
  17   2  -1   17.00    4.10
  17   2   1   23.30    4.70
  17  -2  -1   15.00    2.10
  17  -2  -1   18.70    4.30
  17  -2  -1   13.40    3.90
  17   2   1   17.20    4.20
 -17   2  -1   17.90    2.20
  17  -2  -1   29.50    5.00
 -18   2   1    8.90    1.30
  18  -2   1   15.30    4.20
  18  -2   1    6.90    3.30
  18   2  -1    3.20    4.90
  18   2   1    6.80    3.90
  18  -2  -1    8.50    3.50
 -18   2  -1    7.70    1.40
   0   3   1   -1.20    1.00
   0  -3   1    0.10    1.00
   0   3  -1    1.70    1.30
   0   3   1    1.50    0.90
   0   3  -1    0.10    0.70
   0  -3   1    2.60    1.40
   0   3   1    1.40    0.60
   0  -3  -1    0.30    0.60
   0  -3   1    0.10    0.70
   0  -3  -1   -1.00    1.20
   1  -3   1   31.20    2.60
  -1  -3  -1   28.70    1.50
   1   3  -1   32.90    2.20
   1   3  -1   31.60    1.80
   1   3  -1   30.50    2.20
  -1   3   1   24.70    2.30
   1  -3   1   28.30    1.70
  -1   3   1   29.60    1.60
  -1   3   1   29.60    1.90
  -1  -3  -1   32.60    2.20
  -1  -3  -1   26.20    2.20
   1  -3  -1   28.90    1.60
   1   3   1   34.60    2.20
   1  -3  -1   25.80    2.40
   1  -3  -1   26.60    1.90
  -1   3  -1   33.20    2.70
   1   3   1   28.80    1.50
  -1   3  -1   34.20    2.10
  -1   3  -1   31.80    1.80
  -1  -3   1   27.40    2.10
   1   3   1   25.30    2.00
  -1  -3   1   29.10    2.20
  -2   3   1  754.02   19.90
   2  -3   1  781.12   20.10
   2   3  -1  722.43   19.10
  -2   3   1  724.63   19.00
  -2   3  -1  757.62   19.10
  -2   3  -1  773.32   20.00
  -2  -3   1  783.02   19.70
  -2  -3   1  727.33   19.10
   2   3   1  733.73   19.10
  -3  -3  -1  753.02   18.70
   3   3  -1  718.83   19.50
  -3   3   1  729.93   19.20
   3  -3   1  723.93   18.90
   3   3  -1  748.33   18.60
  -3  -3  -1  713.93   19.50
  -3   3   1  753.82   19.00
   3  -3   1  697.13   18.90
   3  -3   1  732.83   19.80
  -3   3   1  752.12   19.80
   3   3   1  745.03   18.90
   3  -3  -1  733.43   19.20
  -3   3  -1  742.73   19.10
  -3   3  -1  750.92   19.00
   3  -3  -1  757.52   18.90
  -3  -3   1  716.43   19.60
   3   3   1  723.33   18.60
  -3  -3   1  717.43   18.60
  -3   3  -1  719.93   19.80
   3  -3  -1  745.43   19.80
   3   3   1  771.62   19.60
  -4   3   1  593.34   16.90
   4  -3   1  602.14   16.30
   4  -3   1  625.84   16.40
   4   3  -1  603.74   17.00
  -4   3   1  610.24   16.60
   4  -3   1  605.64   17.00
   4   3  -1  612.84   16.40
  -4  -3  -1  619.34   15.60
  -4  -3  -1  601.74   16.20
   4   3  -1  618.24   15.40
  -4   3   1  644.94   16.50
  -4  -3  -1  601.44   16.90
   4  -3  -1  621.14   16.30
  -4   3  -1  613.64   16.40
   4  -3  -1  647.04   17.20
  -4  -3   1  601.44   15.40
   4  -3  -1  631.34   16.70
   4   3   1  635.24   17.00
  -4   3  -1  604.94   16.40
  -4   3  -1  603.04   17.00
   4   3   1  607.04   15.50
   4   3   1  607.74   16.30
  -4  -3   1  622.34   17.10
   5  -3   1  291.37    8.90
  -5  -3  -1  293.77    7.60
   5  -3   1  293.77    9.50
   5   3  -1  290.57    9.60
  -5  -3  -1  295.47    8.90
   5   3  -1  291.77    7.30
  -5   3   1  297.57    9.00
  -5  -3  -1  277.77    9.50
   5  -3   1  289.87    8.90
  -5   3   1  291.27    9.30
   5   3  -1  279.37    8.90
   5   3   1  293.97    9.50
   5   3   1  287.37    8.90
  -5  -3   1  297.37    9.80
  -5   3  -1  281.47    9.40
   5  -3  -1  286.07    8.90
  -5   3  -1  322.47    9.20
   5  -3  -1  284.97    9.30
   5  -3  -1  296.67    9.10
   6  -3   1   91.69    4.70
  -6  -3  -1   89.69    4.30
   6   3  -1   89.99    4.50
   6  -3   1   89.79    4.40
   6  -3   1   84.39    4.10
  -6   3   1   85.29    4.60
  -6  -3  -1   91.89    8.10
  -6   3   1   83.69    4.40
   6   3  -1   94.79    5.10
  -6  -3  -1   88.69    2.50
  -6   3  -1   89.29    4.50
   6   3   1   88.49    4.40
  -6  -3   1   91.99    4.40
   6  -3  -1   93.59    4.80
   6   3   1   81.99    4.80
   6  -3  -1   85.69    4.50
  -6  -3   1   89.69    5.10
  -6   3  -1   87.19    4.80
  -7   3   1   26.50    3.00
   7   3  -1   21.40    3.10
   7   3  -1   25.90    2.90
   7  -3   1   19.10    2.60
  -7   3   1   22.00    2.70
  -7  -3  -1   21.70    3.20
   7  -3   1   26.60    3.20
  -7  -3  -1   20.00    2.50
  -7  -3   1   21.40    2.60
  -7  -3   1   21.40    3.30
   7   3   1   22.20    2.80
   7  -3  -1   19.30    2.50
  -7   3  -1   20.50    2.60
   7   3   1   18.90    2.90
   7  -3  -1   22.90    3.00
   7  -3  -1   19.00    2.50
  -7   3  -1   22.80    2.90
  -8  -3  -1   91.89    5.60
  -8   3   1   86.19    4.70
   8  -3   1   87.89    4.90
   8  -3   1   84.79    4.80
  -8   3   1   92.39    5.00
   8  -3   1   94.69    4.80
   8   3  -1   96.49    5.60
  -8  -3  -1   85.29    4.70
   8   3  -1   77.49    4.70
  -8   3  -1   88.19    4.90
   8   3   1   88.39    4.90
   8  -3  -1   87.69    4.90
  -8  -3   1   91.29    5.60
   8  -3  -1   95.09    4.90
   8   3   1   91.19    5.50
  -8   3  -1   87.19    4.90
  -8  -3   1   92.29    4.90
   8  -3  -1   87.69    4.90
   9   3  -1    1.50    2.20
   9   3  -1    1.00    1.80
  -9   3   1    0.90    1.60
   9  -3   1    2.90    1.70
  -9  -3  -1    0.60    2.20
  -9  -3  -1   -0.30    1.50
  -9   3   1    3.00    2.00
   9  -3   1    0.10    1.90
   9  -3   1    1.50    1.70
   9  -3   1    1.60    1.70
  -9   3  -1    1.90    1.80
   9   3   1   -0.10    2.00
   9  -3  -1    0.50    1.70
  -9  -3   1    1.10    1.70
   9  -3  -1    1.70    1.80
   9   3   1    1.30    1.90
  -9  -3   1   -0.40    2.00
   9  -3  -1    0.60    2.00
  -9   3  -1    0.50    1.70
   9  -3  -1   -0.80    1.60
 -10  -3  -1  379.46   17.00
 -10  -3  -1  433.26   14.60
  10  -3   1  397.76   13.00
 -10   3   1  395.36   13.70
  10   3  -1  415.36   13.60
  10  -3   1  420.76   13.40
  10  -3   1  386.96   13.10
 -10   3   1  411.96   12.90
  10  -3   1  410.26   14.00
 -10  -3   1  416.26   13.60
 -10  -3   1  394.36   14.40
  10  -3  -1  399.76   13.00
  10   3   1  412.06   13.40
  10   3   1  412.26   14.10
  10  -3  -1  386.96   13.10
 -10   3  -1  395.26   14.10
 -10   3  -1  382.56   13.30
  10  -3  -1  390.06   13.40
  10  -3  -1  395.46   14.10
  11   3  -1    2.70    2.70
  11  -3   1   -1.40    2.20
  11  -3   1    2.80    2.00
 -11   3   1    2.10    2.30
  11  -3   1    2.30    2.00
 -11  -3  -1   -0.20    2.30
  11   3  -1    2.10    2.20
 -11   3   1    1.10    2.60
 -11  -3  -1    0.10    2.10
  11  -3   1    3.60    2.10
  11   3   1    3.60    2.40
  11  -3  -1    2.10    2.10
 -11   3  -1    3.30    2.20
  11  -3  -1    2.10    1.90
  11  -3  -1    1.90    2.60
  11   3   1    1.20    2.50
  11  -3  -1   -1.30    1.80
 -11  -3   1    3.60    2.70
 -11   3  -1    1.50    1.90
 -11  -3   1    0.90    2.00
  12   3  -1  105.19    7.30
  12  -3   1  105.19    5.80
 -12   3   1  116.39    6.70
  12   3  -1  101.59    6.50
  12  -3   1  102.69    6.80
 -12  -3  -1  103.69    6.40
 -12  -3  -1  109.49    7.30
  12  -3   1   97.59    6.30
  12  -3   1  101.79    6.40
 -12   3   1  109.59    5.70
  12  -3  -1   98.29    6.30
  12   3   1  119.39    6.80
  12  -3  -1  102.59    6.40
  12  -3  -1  105.59    5.80
 -12   3  -1  110.29    6.60
  12  -3  -1  106.79    7.30
 -12  -3   1  106.09    6.40
 -12   3  -1  103.29    5.70
  12   3   1   99.69    7.00
  13  -3   1    1.30    2.40
 -13   3   1   -1.00    1.70
  13  -3   1    1.90    2.80
  13   3  -1   -2.20    2.70
  13   3  -1    2.60    2.80
  13  -3   1    1.80    2.40
  13  -3   1    0.20    1.90
 -13   3   1   -1.10    2.40
 -13  -3  -1   -3.60    2.10
  13  -3  -1   -1.60    1.90
 -13   3  -1    1.60    2.00
 -13   3  -1   -1.30    2.40
  13  -3  -1    0.50    2.30
  13   3   1    3.90    2.70
  13  -3  -1   -2.80    2.60
  13   3   1    2.10    2.90
  13  -3  -1   -0.40    2.30
 -13  -3   1    2.50    2.30
  14   3  -1  118.29    8.10
 -14   3   1  107.09    5.70
  14  -3   1  103.49    6.90
  14  -3   1  115.29    7.70
 -14  -3  -1  108.39    6.90
  14   3  -1  104.39    7.10
  14  -3   1  103.29    6.80
 -14   3   1  123.49    7.40
  14  -3   1  100.99    5.90
  14  -3  -1  108.29    8.10
  14   3   1  110.79    7.80
 -14   3  -1  113.69    5.90
  14  -3  -1  108.19    7.10
  14  -3  -1  100.59    5.80
 -14  -3   1   93.89    6.70
  14   3   1   93.29    6.70
  14  -3  -1  106.19    7.30
 -14   3  -1  104.59    7.10
  15  -3   1   13.50    3.50
  15  -3   1   11.60    4.00
 -15  -3  -1    6.90    3.00
 -15   3   1   11.00    5.20
  15   3  -1   10.60    3.30
 -15   3   1    9.30    2.40
  15  -3   1    9.20    3.40
  15  -3   1   10.80    2.70
  15   3  -1   12.90    4.10
  15   3   1   20.20    4.40
  15  -3  -1    4.50    3.00
  15  -3  -1   13.90    3.60
  15  -3  -1   16.80    4.40
  15  -3  -1    9.70    2.70
  15   3   1   10.90    3.50
 -15  -3   1   10.90    5.50
 -15   3  -1   14.50    2.60
  16  -3   1    7.00    3.20
  16  -3   1   13.60    2.70
  16   3  -1   20.80    4.70
  16  -3   1   12.70    3.50
 -16  -3  -1   14.40    3.60
 -16   3   1   19.50    2.90
 -16   3   1   18.30    3.80
  16  -3   1   18.00    4.10
  16   3  -1   12.20    3.50
 -16   3  -1   18.50    2.80
  16  -3  -1   10.80    3.50
 -16   3  -1   12.50    3.40
  16  -3  -1   15.00    6.30
  16   3   1   13.20    3.70
  16  -3  -1   17.40    3.90
 -16  -3   1   15.00    3.40
  16   3   1   24.40    4.80
  16  -3  -1   14.60    2.70
  17  -3   1   24.40    3.20
  17   3  -1   30.00    5.00
 -17   3   1   23.30    2.90
  17  -3   1   28.30    5.00
  17  -3   1   23.00    4.30
  17   3  -1   32.90    5.50
  17  -3   1   24.80    4.40
  17  -3  -1   24.30    4.70
  17  -3  -1   19.90    4.30
  17   3   1   24.20    5.10
  17  -3  -1   22.20    4.50
  17   3   1   25.90    4.60
 -17   3  -1   33.40    3.30
  17  -3  -1   20.70    3.00
  18  -3   1   13.60    2.40
  18  -3   1   24.40    4.80
  18  -3   1   21.50    4.40
 -18   3  -1   15.60    3.00
  18  -3  -1   13.50    4.20
  18   3   1   15.10    5.60
  18  -3  -1   12.30    2.30
   0   4  -1 4214.98  120.59
   0  -4  -1 4045.10  120.19
   0   4   1 4093.89  120.79
   0  -4   1 3935.61  118.99
   1   4  -1  806.72   20.30
  -1   4   1  798.02   20.20
  -1   4   1  805.82   19.60
   1   4  -1  795.42   20.50
  -1   4   1  750.22   20.80
  -1  -4  -1  760.52   20.30
   1  -4   1  721.33   19.90
   1  -4   1  750.82   19.70
   1  -4   1  766.62   20.90
  -1  -4  -1  791.52   20.50
  -1  -4   1  790.82   20.30
  -1  -4   1  768.02   20.50
  -1   4  -1  790.72   20.90
   1  -4  -1  788.02   20.90
   1   4   1  776.82   20.50
  -2  -4  -1   61.79    3.30
  -2   4   1   62.59    2.70
   2   4  -1   58.49    2.70
   2  -4   1   63.59    3.80
  -2   4   1   56.89    3.60
   2  -4   1   62.29    2.70
  -2   4   1   64.19    3.00
   2   4  -1   63.29    3.10
   2  -4   1   60.89    2.80
  -2   4  -1   59.19    2.70
   2  -4  -1   59.59    2.60
   2  -4  -1   57.19    3.60
   2   4   1   58.99    3.00
  -2   4  -1   61.59    2.80
   2   4   1   61.79    2.50
  -2   4  -1   62.89    3.80
   2   4   1   60.29    3.20
  -2  -4   1   68.69    3.40
  -2  -4   1   58.29    2.70
  -2  -4   1   69.79    3.20
   2  -4  -1   62.79    3.00
   3   4  -1    0.20    0.90
  -3   4   1   -1.90    1.40
   3   4  -1   -0.70    1.20
   3  -4   1    1.10    1.50
  -3   4   1    1.60    1.00
  -3  -4  -1    1.90    1.40
   3  -4   1    1.80    1.00
   3  -4   1    1.10    0.90
  -3  -4  -1   -0.40    1.20
   3   4  -1   -0.60    0.90
  -3   4   1    0.50    1.00
  -3  -4   1    0.20    1.10
   3   4   1    0.30    1.20
  -3   4  -1    1.90    1.10
   3  -4  -1   -1.60    1.50
   3  -4  -1   -0.10    0.90
  -3   4  -1    0.40    1.60
  -3   4  -1    3.20    1.10
   3  -4  -1    0.10    0.90
   3   4   1    1.10    0.90
  -3  -4   1    0.30    1.20
   3   4   1    0.40    0.90
  -4  -4  -1  243.98    7.10
   4   4  -1  255.27    7.70
   4  -4   1  247.28    7.60
  -4   4   1  253.87    7.90
   4   4  -1  259.37    8.40
  -4   4   1  258.27    7.70
   4   4  -1  245.08    7.00
   4  -4   1  252.47    8.60
  -4   4   1  232.98    8.40
   4  -4   1  235.18    7.50
  -4  -4  -1  236.48    8.20
   4  -4  -1  244.68    7.50
  -4   4  -1  241.58    7.60
  -4  -4   1  236.78    8.30
   4   4   1  242.58    7.50
   4  -4  -1  242.68    7.80
   4   4   1  239.58    7.00
   4  -4  -1  248.58    8.60
  -4   4  -1  241.48    7.60
  -4  -4   1  245.18    7.00
   4   4   1  228.18    8.10
  -4   4  -1  230.18    8.40
   5   4  -1   44.90    3.10
  -5   4   1   40.50    3.50
  -5  -4  -1   40.90    2.10
   5  -4   1   41.80    2.80
   5  -4   1   41.00    3.00
  -5   4   1   38.70    3.00
   5  -4   1   47.00    3.80
   5   4  -1   42.20    3.60
  -5  -4  -1   40.60    3.60
  -5   4   1   42.20    3.10
   5   4  -1   42.90    1.90
  -5   4  -1   41.70    3.70
  -5   4  -1   38.60    3.00
   5   4   1   40.10    3.50
   5  -4  -1   47.50    3.10
  -5   4  -1   41.20    2.90
   5   4   1   39.80    2.00
   5  -4  -1   45.00    3.70
   5  -4  -1   42.80    3.00
  -5  -4   1   44.10    2.00
  -5  -4   1   48.80    3.90
   5   4   1   39.30    2.90
   6  -4   1    0.90    1.60
  -6   4   1    1.00    1.70
   6   4  -1    1.70    2.10
  -6   4   1    1.50    1.70
  -6  -4  -1    1.70    0.80
   6  -4   1    3.50    2.20
  -6   4   1   -0.60    1.90
  -6  -4  -1   -1.00    1.90
   6   4  -1    1.60    0.50
   6   4  -1    0.60    1.60
   6  -4   1    2.10    1.40
  -6  -4  -1    1.40    1.40
  -6   4  -1    1.20    2.30
   6  -4  -1    3.90    1.80
   6   4   1    2.00    2.00
   6  -4  -1    3.10    2.10
   6   4   1    0.70    2.10
  -6  -4   1    2.70    2.20
  -6   4  -1    1.90    1.70
   6  -4  -1    1.10    1.40
  -6  -4   1    1.20    0.50
   7   4  -1    9.10    2.50
   7  -4   1   11.10    2.60
   7  -4   1   10.10    2.20
  -7   4   1    6.90    2.00
  -7  -4  -1   12.00    2.10
   7  -4   1    9.00    2.00
  -7   4   1    8.30    2.30
   7   4  -1    6.20    1.90
  -7  -4  -1    7.90    2.50
   7  -4  -1   10.30    2.60
   7  -4  -1   11.10    2.20
   7   4   1    6.30    2.30
   7   4   1   10.70    2.10
   7  -4  -1    9.00    2.10
  -7   4  -1   15.20    2.40
  -7  -4   1    4.90    2.40
  -7   4  -1    5.40    2.40
  -8  -4  -1  181.48    7.00
   8   4  -1  171.38    7.10
   8  -4   1  167.78    6.90
  -8  -4  -1  182.78    8.10
   8  -4   1  178.68    7.60
  -8   4   1  168.28    7.10
   8  -4   1  186.58    7.20
   8   4  -1  177.58    7.90
   8  -4  -1  177.68    7.00
  -8   4  -1  174.88    8.50
  -8  -4   1  165.28    7.90
  -8   4  -1  169.88    7.20
   8  -4  -1  185.98    7.60
   8   4   1  149.69    7.40
   8  -4  -1  170.78    7.10
   8   4   1  177.48    7.10
   9   4  -1    4.50    2.10
   9  -4   1    3.00    2.10
   9   4  -1    5.10    2.50
  -9  -4  -1    2.20    2.30
  -9   4   1    2.90    2.00
  -9   4   1    4.90    2.20
   9  -4   1    3.50    2.10
   9  -4   1    0.50    1.60
  -9  -4  -1    4.90    1.90
  -9   4  -1    2.40    1.90
  -9   4  -1    5.00    2.20
  -9  -4   1    2.30    1.80
   9  -4  -1    6.00    1.90
   9  -4  -1    7.00    2.50
  -9  -4   1    2.40    2.30
   9   4   1    1.60    2.20
   9   4   1    3.60    2.00
   9  -4  -1    3.10    1.80
 -10  -4  -1  125.69    7.10
  10  -4   1  119.29    6.10
 -10  -4  -1  122.39    7.10
 -10   4   1  120.39    6.20
 -10   4   1  123.09    6.40
  10  -4   1  111.99    6.00
  10  -4   1  118.89    6.70
  10   4  -1  121.09    7.10
  10  -4   1  124.39    6.40
  10   4  -1  122.59    6.40
 -10   4  -1  116.69    6.30
 -10   4  -1  111.99    6.10
  10  -4  -1  114.59    6.20
  10   4   1  116.89    6.20
 -10  -4   1  115.79    6.00
  10  -4  -1  121.79    6.20
  10   4   1  114.79    9.80
  10  -4  -1  123.39    6.40
 -10  -4   1  125.69    7.30
  11   4  -1   84.89    6.50
 -11   4   1   88.29    5.30
 -11   4   1   84.39    5.70
  11  -4   1   89.49    5.60
  11  -4   1   77.29    5.20
  11  -4   1   80.49    9.30
  11   4  -1   81.49    5.70
  11  -4   1   83.19    5.50
 -11  -4  -1   78.89    5.30
 -11  -4  -1   84.29    6.40
 -11   4  -1   89.39    5.80
 -11   4  -1   85.09    5.40
  11  -4  -1   83.19    6.30
  11   4   1   86.79    5.80
 -11  -4   1   77.49    6.20
  11  -4  -1   90.69    5.60
  11  -4  -1   84.69    5.50
  11  -4  -1   83.19    5.50
 -11  -4   1   83.89    5.40
  11   4   1   78.39    6.10
  12  -4   1    2.60    2.80
  12   4  -1    6.00    2.70
 -12  -4  -1    6.50    3.30
  12  -4   1    4.60    2.40
  12  -4   1    6.10    2.70
  12   4  -1    7.00    3.20
 -12  -4  -1    5.70    2.60
 -12   4   1    8.10    3.00
 -12   4   1    4.70    2.50
  12  -4   1    6.30    2.80
  12  -4  -1    6.70    3.10
  12   4   1    6.70    2.80
  12  -4  -1    8.10    2.90
 -12   4  -1    6.40    2.80
 -12  -4   1    5.30    3.20
  12  -4  -1    8.00    2.90
 -12  -4   1    9.80    2.70
  12   4   1    8.50    3.30
 -12   4  -1    5.20    2.50
  12  -4  -1    8.80    2.80
 -13   4   1    1.80    2.60
 -13   4   1    1.90    2.10
 -13  -4  -1   -1.10    2.80
  13  -4   1    0.80    2.10
  13   4  -1    0.70    2.60
  13  -4   1    2.30    2.40
  13  -4   1    3.50    3.00
 -13  -4  -1    1.10    2.20
  13   4  -1    2.80    3.10
  13   4   1   -2.60    2.40
  13   4   1    2.30    2.80
  13  -4  -1    1.00    2.90
 -13  -4   1    1.80    2.30
  13  -4  -1    3.40    2.60
  13  -4  -1    3.60    3.00
 -13   4  -1   -0.30    2.40
 -13  -4   1   -0.50    3.00
  13  -4  -1    1.60    2.50
 -13   4  -1    1.90    2.20
  14  -4   1    5.90    3.20
  14  -4   1    0.90    2.50
  14  -4   1    4.40    2.70
 -14   4   1    2.50    2.10
  14   4  -1   -2.00    2.60
 -14  -4  -1    2.10    2.30
 -14   4   1    4.50    3.00
  14   4  -1    0.20    2.70
  14  -4   1   -1.80    2.20
  14  -4  -1   -1.30    2.20
  14   4   1    4.30    3.30
  14  -4  -1    0.80    3.10
  14   4   1    5.30    2.90
 -14   4  -1    0.50    2.40
 -14  -4   1   -1.60    2.10
  14  -4  -1    4.60    4.20
 -14   4  -1    1.40    2.00
  14  -4  -1    2.40    2.60
  15  -4   1   11.40    3.30
  15   4  -1   10.30    3.80
 -15   4   1   11.80    2.80
  15   4  -1   14.40    3.70
  15  -4   1    9.20    2.90
  15  -4   1   15.50    3.50
 -15   4   1   10.20    4.20
  15  -4   1   13.40    3.80
 -15  -4  -1   13.90    3.90
 -15  -4   1   12.90    4.00
  15   4   1   15.30    3.70
  15  -4  -1   12.00    3.40
  15   4   1   13.70    4.00
  15  -4  -1    4.30    2.90
 -15   4  -1    6.60    3.30
  15  -4  -1   15.40    4.20
 -15   4  -1   14.80    3.00
  15  -4  -1   12.80    3.10
 -16   4   1    0.40    2.50
  16  -4   1   -0.90    2.10
  16  -4   1   -0.30    2.30
  16   4  -1    6.90    3.60
 -16  -4  -1    2.80    2.70
 -16   4   1    4.50    2.30
  16  -4   1    5.10    3.00
  16   4  -1    6.10    3.40
  16  -4   1   -0.90    2.70
  16   4   1    0.90    2.80
  16  -4  -1    8.10    3.40
  16  -4  -1    7.30    6.00
 -16   4  -1    4.10    2.20
 -16   4  -1    5.10    2.80
  16   4   1    6.50    3.60
  16  -4  -1   -0.50    2.10
  16  -4  -1    4.00    2.80
  17  -4   1   22.30    4.60
 -17   4   1   12.70    2.70
  17  -4   1   14.20    3.10
  17   4  -1   22.40    4.40
  17  -4   1   14.70    3.90
  17  -4   1   16.20    3.90
  17  -4  -1   11.50    3.00
  17  -4  -1   12.80    3.60
  17  -4  -1   21.80    4.60
  17  -4  -1   12.90    3.60
  17   4   1   17.20    4.40
  17   4   1   16.20    4.40
 -17   4  -1   16.30    2.90
  18  -4   1   35.40    4.10
  18  -4   1   59.39    9.90
  18   4  -1   34.40    6.00
 -18   4   1   39.60    3.80
  18  -4   1   34.40    5.30
  18  -4   1   39.00    5.50
 -18   4  -1   42.70    4.00
  18  -4  -1   35.30    4.10
  18  -4  -1   36.10    5.50
  18  -4  -1   36.30    5.70
   0  -5   1    0.80    0.90
   0  -5  -1   -0.90    1.20
   0   5   1    0.20    1.10
   0   5   1   -2.10    1.40
   0  -5  -1    2.10    1.30
   0   5  -1   -0.70    0.90
   0  -5   1    0.70    1.50
   0  -5   1    0.90    1.10
   0  -5  -1    0.50    0.70
   0   5  -1    1.00    1.60
   0   5   1    0.40    0.70
  -1  -5  -1  321.37    9.70
   1   5  -1  326.57    9.10
   1  -5   1  325.47    9.00
  -1  -5  -1  316.87    8.80
  -1   5   1  334.17    8.90
  -1   5   1  303.47    9.40
   1  -5   1  319.97    9.30
   1   5  -1  308.87    9.50
  -1   5   1  318.37   10.30
   1  -5   1  329.17   10.30
   1   5  -1  319.97    9.90
  -1  -5  -1  326.77   10.00
  -1   5  -1  323.57    9.10
  -1   5  -1  329.47    9.30
   1   5   1  329.97    9.70
  -1  -5   1  319.87    9.10
   1  -5  -1  337.27   10.40
   1   5   1  310.77    9.80
  -1  -5   1  340.07   10.10
   1  -5  -1  323.47    8.80
   1  -5  -1  315.67    9.50
  -1   5  -1  304.97   10.20
  -1  -5   1  321.07    9.60
   1   5   1  314.37    8.80
   2  -5   1  172.38    7.00
  -2   5   1  186.28    7.00
   2  -5   1  170.48    5.90
  -2  -5  -1  185.98    6.50
  -2  -5  -1  185.68    6.50
  -2   5   1  172.48    5.60
   2   5  -1  190.08    5.80
   2   5  -1  177.78    6.30
  -2   5   1  189.18    6.20
   2   5  -1  181.08    6.40
   2  -5   1  189.38    5.80
   2  -5  -1  186.78    5.60
  -2  -5   1  185.28    5.90
   2  -5  -1  183.78    7.10
  -2   5  -1  190.38    5.90
  -2  -5   1  190.98    6.50
  -2   5  -1  183.38    6.00
   2   5   1  182.78    5.60
   2   5   1  179.08    6.40
   2   5   1  157.28    6.20
  -2  -5   1  182.78    6.50
  -2   5  -1  170.48    7.00
   2  -5  -1  179.68    6.10
   3   5  -1  112.59    4.30
   3  -5   1  112.99    4.40
   3   5  -1  111.59    4.50
  -3   5   1  106.19    4.50
   3   5  -1  115.89    5.00
   3  -5   1  111.69    5.50
   3  -5   1  118.19    4.30
  -3   5   1  114.59    5.40
  -3  -5  -1  111.89    5.00
  -3  -5  -1  116.69    4.60
  -3   5   1  110.49    4.20
   3   5   1  104.89    4.40
   3   5   1  122.49    4.20
  -3  -5   1  115.89    4.60
   3  -5  -1  105.09    4.10
   3   5   1  122.59    5.10
  -3   5  -1  117.09    4.40
   3  -5  -1  109.39    4.50
  -3  -5   1  110.09    5.00
  -3   5  -1  108.29    4.30
  -3   5  -1  107.59    5.50
   3  -5  -1  112.89    5.50
  -4  -5  -1   29.00    2.40
  -4   5   1   30.80    2.50
   4   5  -1   25.30    2.40
   4  -5   1   28.80    2.50
  -4   5   1   27.00    2.60
   4   5  -1   24.10    2.20
   4  -5   1   30.10    3.60
   4  -5   1   27.70    2.30
  -4  -5  -1   28.50    3.20
  -4   5   1   27.90    3.40
   4   5  -1   29.40    3.20
   4  -5  -1   29.60    2.60
   4   5   1   26.90    2.20
  -4   5  -1   26.10    3.40
   4  -5  -1   27.00    2.30
  -4   5  -1   29.00    2.40
  -4  -5   1   29.90    3.30
   4  -5  -1   31.80    3.60
  -4   5  -1   27.20    2.60
   4   5   1   29.80    2.40
   4   5   1   31.50    3.20
  -4  -5   1   25.80    2.30
   5   5  -1   10.80    2.70
  -5   5   1    9.90    2.70
   5  -5   1   21.30    3.40
   5   5  -1   14.00    1.70
   5  -5   1   15.70    2.20
  -5   5   1   14.60    2.10
  -5  -5  -1   13.30    2.70
   5   5  -1   16.80    2.60
   5  -5   1   18.10    2.10
  -5   5   1   13.80    2.20
  -5  -5  -1   16.10    2.00
   5   5   1   16.30    2.70
  -5  -5   1   12.50    2.70
  -5   5  -1   13.10    2.00
   5  -5  -1   20.80    2.90
   5  -5  -1   21.40    3.30
   5   5   1   16.10    2.20
  -5   5  -1   17.90    2.30
  -5   5  -1   13.30    3.00
   5   5   1   14.40    1.80
   5  -5  -1   15.10    2.20
   6   5  -1   10.60    1.30
  -6  -5  -1   13.60    1.50
   6  -5   1   15.70    3.10
   6   5  -1   10.10    2.60
   6  -5   1   10.70    2.20
  -6   5   1   10.10    2.10
  -6  -5  -1   14.30    2.80
  -6   5   1   10.60    2.90
   6  -5   1    8.80    2.20
  -6   5   1   14.00    2.50
   6   5  -1   10.10    2.10
  -6   5  -1    9.70    2.00
   6  -5  -1   15.40    3.00
   6   5   1   12.20    2.60
   6  -5  -1   10.40    2.00
  -6   5  -1   11.20    2.20
   6   5   1   11.00    1.40
   6   5   1   12.60    2.10
  -6  -5   1   12.40    2.60
  -6   5  -1    7.70    2.70
   6  -5  -1   11.70    2.20
  -6  -5   1   11.40    1.40
   7  -5   1   44.80    3.40
  -7  -5  -1   36.90    4.10
   7  -5   1   38.40    3.40
  -7   5   1   39.20    3.40
  -7   5   1   35.80    3.80
   7  -5   1   46.80    4.30
  -7   5   1   37.50    3.50
   7   5  -1   35.40    4.00
   7   5  -1   41.90    1.50
   7   5  -1   42.70    3.60
  -7  -5  -1   44.30    2.00
   7  -5  -1   41.70    3.40
  -7  -5   1   39.00    1.50
   7   5   1   39.90    4.00
  -7   5  -1   41.90    4.20
  -7   5  -1   44.70    3.70
   7   5   1   37.30    3.30
  -7  -5   1   34.90    4.10
   7  -5  -1   43.30    4.10
   7  -5  -1   37.50    3.30
  -8   5   1   89.39    5.00
   8  -5   1   85.29    4.90
   8   5  -1   94.69    5.80
  -8  -5  -1   95.69    5.90
   8  -5   1   98.89    5.00
  -8   5   1   92.39    5.60
   8   5  -1   91.49    5.10
   8  -5   1   94.09    5.80
   8  -5  -1   85.79    5.60
   8   5   1  102.19    5.80
   8  -5  -1   93.29    5.00
  -8  -5   1   95.89    6.00
  -8   5  -1   94.69    5.20
   8  -5  -1   87.99    5.00
  -8   5  -1   87.59    5.60
   8   5   1   85.49    4.90
  -9  -5  -1   -1.00    2.20
  -9   5   1   -0.60    1.70
   9   5  -1   -0.30    1.70
   9  -5   1    0.80    2.00
  -9   5   1   -0.70    1.80
   9   5  -1    0.90    2.50
   9  -5   1    0.60    1.50
   9  -5   1    0.20    1.70
   9  -5  -1    1.00    1.70
   9   5   1   -0.60    2.10
  -9   5  -1   -0.50    1.90
   9   5   1   -1.10    1.60
  -9   5  -1    2.40    2.00
  -9  -5   1   -1.00    2.20
   9  -5  -1    0.90    2.20
   9  -5  -1    2.50    1.80
 -10   5   1   16.10    3.20
  10  -5   1   20.60    3.10
 -10   5   1   20.20    3.30
  10  -5   1   19.80    3.00
  10   5  -1   15.80    3.00
 -10  -5  -1   18.40    3.60
  10  -5   1   16.30    3.20
  10   5  -1   22.70    3.80
 -10  -5  -1   17.20    2.80
  10  -5  -1   19.20    3.00
 -10   5  -1   10.80    2.80
 -10   5  -1   18.70    3.40
  10   5   1   14.40    2.80
  10   5   1   18.00    3.50
  10  -5  -1   19.10    3.00
 -10  -5   1   11.50    3.20
  10  -5  -1   18.70    3.40
 -11   5   1   54.49    5.00
 -11  -5  -1   53.39    5.70
  11   5  -1   61.19    5.80
  11  -5   1   57.39    4.80
 -11   5   1   62.79    5.00
  11  -5   1   62.69    5.30
  11  -5   1   56.99    5.20
  11  -5   1   57.29    4.80
 -11  -5  -1   64.89    4.80
  11   5  -1   56.09    5.00
 -11  -5   1   60.59    5.90
  11   5   1   60.39    5.60
  11   5   1   59.39    5.10
  11  -5  -1   56.09    4.70
  11  -5  -1   63.69    5.30
 -11   5  -1   57.79    5.00
  11  -5  -1   59.59    4.90
 -11   5  -1   57.79    5.00
  12  -5   1  101.29    6.10
 -12  -5  -1   98.19    7.20
  12   5  -1   95.89    7.10
  12  -5   1   86.89    6.10
  12  -5   1   96.19    6.40
  12   5  -1   98.69    6.50
  12  -5   1   94.19    6.90
 -12   5   1   97.49    6.20
 -12   5   1   80.79    6.10
 -12  -5  -1   95.89    6.00
 -12   5  -1   95.59    6.40
 -12  -5   1   89.29    7.20
 -12   5  -1   98.59    6.30
  12  -5  -1  103.09    6.50
  12   5   1   87.49    6.80
  12  -5  -1   86.19    6.00
  12  -5  -1  101.49    7.20
  12  -5  -1   91.09    6.30
  12   5   1  104.39    6.50
 -13  -5  -1   18.50    3.40
  13  -5   1   19.60    3.70
 -13  -5  -1   24.40    4.60
  13  -5   1   16.20    3.40
  13  -5   1   26.60    4.20
  13   5  -1   17.80    4.30
 -13   5   1   20.80    3.60
 -13   5   1   17.10    3.70
  13  -5   1   22.00    4.40
  13   5  -1   22.50    4.50
  13  -5  -1   15.80    4.30
  13  -5  -1   17.40    3.70
 -13   5  -1   22.50    3.80
  13  -5  -1   24.40    4.60
  13  -5  -1   12.70    3.30
 -13   5  -1   16.10    3.70
  13   5   1   18.50    4.20
  13   5   1   22.20    3.90
  14  -5   1  208.08    9.90
  14  -5   1  223.58   11.10
 -14   5   1  227.98    9.80
  14  -5   1  221.58   10.00
 -14   5   1  219.58   10.30
 -14  -5  -1  218.98    9.80
 -14  -5  -1  219.78   11.50
  14   5  -1  228.18   10.60
  14   5  -1  213.38   11.10
  14  -5   1  211.78    9.90
  14   5   1  215.28   10.30
 -14  -5   1  222.78   11.70
 -14   5  -1  218.18    9.70
 -14   5  -1  216.18   10.30
  14  -5  -1  225.58   10.00
  14   5   1  213.28   11.00
  14  -5  -1  221.38   10.60
  14  -5  -1  212.68   11.10
  14  -5  -1  220.28   10.10
  15  -5   1    4.30    2.60
  15  -5   1    0.80    2.70
  15   5  -1    0.80    3.00
 -15   5   1    4.20    3.00
 -15  -5  -1    5.20    3.50
 -15   5   1    4.30    2.40
  15   5  -1    1.20    3.90
  15  -5   1    4.00    2.90
  15  -5   1    7.00    3.30
 -15   5  -1    1.40    2.40
  15   5   1    6.00    3.50
  15  -5  -1    2.40    2.70
  15  -5  -1    1.30    2.60
  15   5   1    1.50    2.90
  15  -5  -1    0.50    2.40
  15  -5  -1    6.60    3.20
 -15   5  -1    2.80    3.00
  16  -5   1    1.60    3.00
  16   5  -1    5.70    3.20
  16   5  -1    5.60    3.60
 -16   5   1    5.20    2.30
 -16   5   1    2.70    2.80
  16  -5   1    5.80    2.90
  16  -5   1    4.90    2.80
  16  -5  -1    0.70    2.70
  16  -5  -1    1.60    2.60
  16   5   1    6.00    3.40
  16  -5  -1   -0.50    2.90
  16  -5  -1    9.20    3.40
 -16   5  -1    2.90    3.00
  16   5   1    9.90    3.80
 -16   5  -1    2.10    2.20
  17  -5   1   14.20    3.90
  17  -5   1    8.30    3.40
  17  -5   1   10.00    3.70
  17  -5   1    9.30    3.30
 -17   5   1    9.50    2.70
  17   5  -1   -0.20    2.90
 -17   5  -1   10.90    2.80
  17  -5  -1    8.70    3.40
  17  -5  -1    8.10    3.50
  17  -5  -1    7.40    3.20
  17   5   1    4.20    3.30
 -18   5   1   11.80    2.50
  18   5  -1    9.10    3.70
  18  -5   1    4.30    3.30
  18  -5   1    2.70    3.20
  18  -5   1    3.60    2.80
 -18   5  -1   14.90    2.80
  18  -5  -1    0.30    3.10
  18   5   1    6.80    4.00
  18  -5  -1    5.70    3.20
   0   6  -1 1359.56   35.90
   0  -6   1 1403.76   36.10
   0  -6   1 1356.06   35.10
   0   6   1 1331.07   35.90
   0  -6  -1 1424.36   36.20
   1  -6   1  190.48    6.30
  -1   6   1  182.68    5.60
   1  -6   1  173.48    5.70
   1   6  -1  165.58    6.30
  -1  -6  -1  169.48    5.50
   1   6  -1  174.98    5.70
  -1  -6  -1  186.48    6.60
  -1  -6  -1  175.08    6.90
  -1   6   1  174.68    6.20
  -1   6   1  180.08    7.20
   1  -6   1  182.58    7.30
  -1  -6   1  162.68    6.40
  -1   6  -1  184.18    7.20
   1   6   1  175.08    5.50
   1   6   1  178.98    6.40
  -1  -6   1  173.98    6.80
   1  -6  -1  175.98    5.50
   1  -6  -1  174.28    6.30
   1   6   1  175.48    6.70
  -1   6  -1  181.48    6.20
  -1   6  -1  180.78    5.80
   1  -6  -1  173.58    7.20
  -1  -6   1  177.58    5.80
   2   6  -1   73.89    4.10
  -2  -6  -1   76.89    4.20
   2  -6   1   80.99    4.90
   2  -6   1   74.69    3.50
  -2   6   1   70.79    4.60
  -2  -6  -1   68.89    4.10
  -2   6   1   75.89    3.30
  -2   6   1   72.29    3.70
  -2  -6  -1   75.79    3.30
   2   6  -1   79.39    3.50
   2   6  -1   72.69    4.00
   2  -6   1   80.09    3.80
   2  -6  -1   77.09    4.80
  -2   6  -1   72.09    4.70
  -2  -6   1   74.49    4.20
  -2  -6   1   77.89    4.30
  -2   6  -1   78.19    3.50
  -2   6  -1   78.39    3.70
   2  -6  -1   74.29    3.20
   2   6   1   72.39    4.00
   2   6   1   85.09    4.20
   2  -6  -1   79.39    3.90
   2   6   1   75.99    3.20
  -2  -6   1   74.09    3.50
   3  -6   1   57.39    4.50
  -3   6   1   63.39    3.60
   3   6  -1   58.99    3.60
   3   6  -1   62.49    4.10
   3  -6   1   54.99    3.20
  -3   6   1   57.99    3.20
   3  -6   1   63.59    3.50
   3   6  -1   60.89    3.20
  -3   6   1   62.19    5.40
  -3  -6  -1   55.49    3.70
  -3   6  -1   58.79    3.40
  -3   6  -1   48.90    5.20
   3   6   1   59.89    3.00
   3   6   1   60.69    4.00
   3  -6  -1   62.19    4.70
  -3   6  -1   63.79    3.40
   3  -6  -1   62.69    3.20
  -3  -6   1   54.09    4.10
   3  -6  -1   56.19    3.50
   3   6   1   53.69    3.50
  -3  -6   1   65.09    3.80
   4   6  -1  706.33   18.50
  -4   6   1  692.73   18.40
   4   6  -1  656.03   18.40
  -4  -6  -1  718.13   19.70
  -4   6   1  674.23   18.90
  -4   6   1  640.34   19.90
   4  -6   1  697.53   20.30
   4  -6   1  703.23   19.30
   4   6  -1  707.23   19.50
  -4  -6  -1  672.33   18.60
   4  -6   1  672.43   18.50
  -4   6  -1  707.73   18.60
  -4   6  -1  660.23   18.60
  -4  -6   1  672.83   18.50
   4  -6  -1  678.03   18.20
  -4  -6   1  682.43   19.60
   4  -6  -1  703.33   20.30
  -4   6  -1  659.33   20.00
   4   6   1  642.64   18.40
   4   6   1  665.23   18.10
   4   6   1  688.83   19.40
   5   6  -1  253.37    8.10
  -5   6   1  254.57    9.00
  -5   6   1  260.17    8.60
  -5  -6  -1  257.47    9.70
   5  -6   1  255.07    8.80
   5   6  -1  251.77    8.60
  -5   6   1  271.57   10.10
   5   6  -1  257.17    8.50
   5  -6   1  272.77   10.30
   5  -6   1  269.37    8.60
  -5  -6  -1  261.07    8.30
   5   6  -1  274.77    9.60
   5  -6  -1  266.17    8.90
  -5   6  -1  258.67    8.70
   5   6   1  264.87    9.50
  -5  -6   1  271.87    9.80
  -5  -6   1  262.57    8.20
   5   6   1  260.97    8.10
   5  -6  -1  255.07    8.40
  -5   6  -1  269.77   10.20
  -5   6  -1  248.28    8.70
   5  -6  -1  264.27   10.10
  -6   6   1   59.89    3.90
  -6  -6  -1   49.20    4.50
  -6  -6  -1   58.09    3.10
   6   6  -1   58.89    4.60
   6  -6   1   55.59    3.60
   6  -6   1   59.49    5.00
   6   6  -1   54.29    3.70
  -6   6   1   57.69    4.00
   6   6  -1   59.79    2.90
  -6   6   1   53.69    4.60
   6  -6   1   66.59    3.90
   6   6   1   53.59    4.50
  -6   6  -1   59.59    3.80
  -6   6  -1   54.29    3.80
   6   6   1   52.39    2.80
   6  -6  -1   53.19    3.80
   6   6   1   55.49    3.60
  -6  -6   1   57.69    3.00
   6  -6  -1   54.49    3.60
   6  -6  -1   56.59    4.80
  -6  -6   1   53.19    4.60
  -6   6  -1   55.69    4.70
   7  -6   1   17.20    2.40
   7   6  -1   18.70    3.20
  -7  -6  -1   14.70    3.00
   7   6  -1   15.00    2.30
   7   6  -1   16.80    1.50
   7  -6   1   19.00    3.40
  -7   6   1   18.50    2.70
  -7   6   1   13.80    3.00
   7  -6   1   13.80    2.40
  -7   6   1   16.80    2.50
   7   6   1   15.10    1.50
   7  -6  -1   14.90    2.30
  -7   6  -1   16.30    2.50
   7   6   1   17.10    2.50
   7   6   1   16.30    3.10
   7  -6  -1   18.90    3.50
  -7   6  -1   15.20    3.10
  -7  -6   1   21.40    3.40
  -7   6  -1   16.90    2.60
   7  -6  -1   15.60    2.40
  -7  -6   1   17.10    1.60
  -8   6   1  339.97   11.60
   8   6  -1  343.27    8.80
   8   6  -1  353.26   12.60
   8  -6   1  343.87   12.70
   8  -6   1  353.36   11.50
  -8  -6  -1  339.87    9.20
  -8   6   1  366.96   12.70
  -8  -6  -1  341.47   12.60
   8   6  -1  338.77   11.60
   8  -6   1  345.07   11.40
  -8  -6   1  347.17   12.80
   8  -6  -1  373.36   11.50
   8  -6  -1  330.27   12.50
   8   6   1  345.47   12.40
  -8   6  -1  356.16   12.70
  -8   6  -1  344.27   11.70
   8  -6  -1  356.36   11.80
   8   6   1  357.46   11.60
   9  -6   1    4.20    2.10
   9  -6   1    1.00    2.40
   9   6  -1    2.70    2.40
  -9   6   1    4.90    3.80
  -9  -6  -1    3.90    2.70
   9  -6   1    2.10    1.70
  -9   6   1    0.50    2.20
   9   6  -1    0.70    1.80
   9  -6  -1    0.90    1.90
   9  -6  -1    3.80    1.90
  -9   6  -1    2.00    2.40
   9  -6  -1    2.70    2.70
  -9   6  -1    1.50    2.10
   9   6   1    3.20    2.00
   9   6   1    4.80    2.50
  -9  -6   1    1.20    2.30
  10   6  -1   35.20    4.60
 -10   6   1   42.80    4.40
 -10   6   1   42.20    4.30
  10  -6   1   42.50    3.80
  10  -6   1   35.10    4.50
 -10  -6  -1   36.40    4.90
  10  -6   1   33.70    3.80
  10   6  -1   37.90    4.10
  10  -6  -1   32.50    4.60
  10   6   1   33.20    4.40
  10  -6  -1   39.60    4.10
  10   6   1   33.20    3.90
 -10   6  -1   32.00    3.90
 -10  -6   1   32.30    4.60
 -10   6  -1   34.10    4.50
  10  -6  -1   37.70    4.00
  11  -6   1   27.10    3.60
 -11   6   1   28.20    4.00
  11  -6   1   37.90    4.70
  11  -6   1   31.00    4.00
  11   6  -1   32.60    4.10
 -11  -6  -1   32.20    4.80
  11   6  -1   24.40    4.30
 -11   6   1   27.20    4.10
  11  -6  -1   26.40    3.90
 -11   6  -1   26.50    4.20
  11   6   1   33.30    4.70
  11  -6  -1   35.00    4.70
  11  -6  -1   29.90    3.80
 -11  -6   1   27.40    4.50
 -11   6  -1   34.70    4.40
  11   6   1   25.60    3.80
  12  -6   1   78.29    6.30
 -12   6   1   80.79    6.20
  12   6  -1   96.09    6.40
  12   6  -1   90.19    7.20
  12  -6   1   82.09    6.60
 -12  -6  -1   78.09    6.80
 -12   6   1   83.59    6.20
  12  -6   1   85.39    5.80
  12  -6   1   88.49    5.90
  12   6   1   84.29    6.20
 -12   6  -1   76.99    6.00
  12  -6  -1   89.89    6.10
  12  -6  -1   87.39    6.10
  12  -6  -1   93.89    6.70
 -12  -6   1   81.69    7.00
 -12   6  -1   87.89    6.20
  12   6   1   78.29    6.60
 -13   6   1    0.00    2.40
  13  -6   1    2.00    2.40
 -13  -6  -1    2.80    3.10
  13   6  -1   -0.70    2.80
  13  -6   1   -1.20    2.30
  13  -6   1   -1.00    2.60
  13   6  -1   -2.90    2.20
 -13   6   1   -1.30    2.40
 -13   6  -1   -3.70    2.10
  13  -6  -1   -3.70    2.00
  13   6   1    0.20    2.90
  13  -6  -1    0.60    2.80
 -13   6  -1    1.80    2.40
 -13  -6   1    1.40    3.20
  13  -6  -1   -3.00    2.00
 -14   6   1   24.50    4.10
  14   6  -1   25.70    4.40
  14  -6   1   18.50    3.90
 -14   6   1   28.10    4.20
  14  -6   1   13.40    3.50
  14  -6   1   29.50    4.90
 -14  -6  -1   24.00    4.90
  14   6  -1   21.70    4.60
  14  -6   1   26.10    4.50
  14  -6  -1   20.60    4.20
  14   6   1   20.90    4.10
 -14   6  -1   31.60    4.70
  14  -6  -1   22.10    4.00
  14  -6  -1   20.30    4.50
  14   6   1   20.00    4.50
 -14  -6   1   21.20    4.70
  14  -6  -1   26.80    4.10
 -14   6  -1   27.40    4.20
 -15  -6  -1    5.00    3.60
  15  -6   1    2.60    2.80
  15  -6   1    4.70    3.00
  15   6  -1    3.40    3.30
 -15   6   1    2.30    2.70
  15   6  -1    5.90    3.20
 -15   6   1    8.40    2.80
  15  -6   1    4.30    3.10
  15  -6   1    9.30    3.50
 -15   6  -1    7.20    2.80
  15   6   1    7.40    3.60
 -15  -6   1    9.10    3.80
  15  -6  -1    6.40    3.50
 -15   6  -1    5.40    3.10
  15  -6  -1    8.50    3.20
  15   6   1    5.60    3.30
  15  -6  -1    0.50    2.60
  15  -6  -1    0.30    2.90
  16  -6   1   -2.70    2.50
 -16   6   1    0.70    2.70
 -16   6   1    0.50    2.10
  16  -6   1   -2.60    2.30
  16   6  -1   -1.40    2.50
  16  -6   1   -1.90    2.60
  16   6  -1    4.80    3.60
  16  -6  -1   -1.80    2.70
  16  -6  -1   -4.30    2.50
  16  -6  -1   -2.30    2.30
  16   6   1    1.50    2.90
  16  -6  -1    8.20    3.40
 -16   6  -1    5.90    2.60
  16   6   1    1.40    3.10
  17  -6   1    7.00    3.50
  17  -6   1    5.00    3.10
 -17   6   1   10.00    2.90
  17   6  -1    3.50    3.50
  17  -6   1   -0.60    2.70
  17  -6   1    3.60    3.00
  17  -6  -1    1.10    3.00
  17   6   1    0.90    3.20
  17  -6  -1    8.10    3.50
  17  -6  -1   -0.80    2.80
  17  -6  -1    0.20    2.90
 -17   6  -1   10.90    3.10
  18  -6   1   67.79    6.30
  18  -6   1   75.89    7.20
  18   6  -1   74.89    7.30
  18  -6   1   82.49    7.00
 -18   6   1   93.29    6.20
  18  -6  -1   62.49    6.20
  18  -6  -1   82.09    7.40
 -18   6  -1   94.19    6.10
  18   6   1   68.09    7.00
  18  -6  -1   80.59    7.20
   0   7   1    2.70    1.70
   0  -7  -1    1.00    1.10
   0   7  -1    1.80    1.60
   0  -7   1    1.10    1.70
   0   7  -1   -0.10    1.20
   0  -7  -1    0.70    2.30
   0  -7   1   -1.80    1.20
   0   7  -1   -2.20    2.10
   0   7   1   -2.20    1.90
   0  -7   1    4.50    2.30
   0   7   1    1.20    1.10
  -1  -7  -1  147.19    6.80
   1  -7   1  146.89    5.40
   1  -7   1  152.98    7.10
   1   7  -1  149.09    6.10
  -1   7   1  150.78    7.10
   1   7  -1  143.59    6.70
  -1   7   1  151.08    6.00
  -1  -7  -1  141.19    6.30
  -1  -7  -1  152.88    5.30
   1  -7   1  150.38    6.00
   1   7  -1  150.58    5.40
  -1   7   1  152.68    5.30
  -1   7  -1  141.79    8.00
  -1  -7   1  154.38    5.50
   1   7   1  158.98    5.20
   1   7   1  152.88    6.20
  -1   7  -1  154.78    5.40
  -1   7  -1  153.88    5.90
   1  -7  -1  151.08    7.10
  -1  -7   1  154.88    6.90
   1  -7  -1  154.38    5.20
   1   7   1  154.28    6.70
  -1  -7   1  149.49    6.50
  -2  -7  -1   32.20    2.50
  -2  -7  -1   33.20    3.60
   2   7  -1   26.30    3.40
  -2  -7  -1   32.10    3.50
   2   7  -1   32.20    2.60
   2  -7   1   27.20    2.70
  -2   7   1   30.20    2.90
   2  -7   1   31.60    3.20
  -2   7   1   29.90    2.50
  -2   7   1   28.90    3.70
   2  -7   1   30.70    4.20
   2   7  -1   34.30    3.40
  -2  -7   1   31.40    2.70
   2   7   1   28.90    2.40
   2  -7  -1   36.30    4.30
   2  -7  -1   29.60    3.30
   2   7   1   32.30    3.40
   2   7   1   26.20    3.20
  -2  -7   1   36.40    3.80
  -2   7  -1   26.80    2.60
   2  -7  -1   31.50    2.50
  -2   7  -1   30.70    2.70
  -2   7  -1   29.90    3.90
  -2  -7   1   30.80    3.50
   3   7  -1  234.28    8.40
   3  -7   1  241.78    9.60
   3   7  -1  235.68    8.60
   3   7  -1  233.88    7.60
  -3   7   1  231.48    7.50
  -3  -7  -1  231.98    8.70
  -3  -7  -1  243.88    8.60
   3  -7   1  225.98    7.90
  -3   7   1  234.08    8.10
   3  -7   1  221.78    7.70
  -3   7   1  230.68    9.30
  -3   7  -1  240.88    7.80
  -3   7  -1  238.68    8.00
   3   7   1  228.58    8.50
  -3  -7   1  248.68    8.90
   3   7   1  224.48    7.30
   3  -7  -1  254.47    9.60
   3  -7  -1  230.38    8.20
   3   7   1  229.18    8.30
  -3  -7   1  224.98    8.40
  -3   7  -1  231.18    9.50
   3  -7  -1  233.38    7.50
  -4  -7  -1  110.69    5.90
  -4   7   1  123.29    6.50
   4  -7   1  115.39    6.60
   4  -7   1  110.69    4.90
   4  -7   1  110.39    5.70
   4   7  -1  117.59    5.90
   4   7  -1  102.69    4.70
  -4   7   1  114.69    4.90
  -4   7   1  117.39    5.30
  -4  -7  -1  113.39    5.40
   4   7  -1  110.19    5.10
  -4  -7   1  132.29    6.30
  -4   7  -1  105.79    6.40
  -4   7  -1  116.09    5.10
  -4  -7   1  116.09    5.30
  -4   7  -1  117.29    5.10
   4  -7  -1  120.89    5.50
   4  -7  -1  108.99    5.20
   4   7   1  109.69    5.00
   4  -7  -1  110.99    6.60
   4   7   1  107.09    4.60
   4   7   1  108.69    5.70
   5   7  -1  355.76   11.10
  -5   7   1  370.76   13.00
   5   7  -1  350.46   10.90
  -5  -7  -1  365.56   11.20
  -5   7   1  355.66   11.60
   5   7  -1  379.56   12.30
  -5  -7  -1  378.86   12.50
   5  -7   1  364.96   11.30
   5  -7   1  383.26   11.30
   5  -7   1  366.76   13.10
  -5   7   1  346.37   11.10
  -5  -7   1  359.16   11.10
   5   7   1  376.06   12.30
   5   7   1  354.66   11.00
   5   7   1  367.46   11.20
  -5  -7   1  377.86   12.60
   5   7   1  347.77   10.80
  -5   7  -1  358.06   11.40
   5  -7  -1  363.86   11.00
  -5   7  -1  349.57   11.20
  -5   7  -1  346.87   12.80
   5  -7  -1  358.06   11.50
   5  -7  -1  385.86   13.20
   6   7  -1    2.80    2.30
   6  -7   1    4.00    1.80
  -6   7   1    0.90    1.60
   6  -7   1    0.90    1.40
   6  -7   1    1.80    2.50
   6   7  -1    0.50    1.20
   6   7  -1    0.30    1.50
  -6   7   1    0.80    2.40
  -6  -7  -1    1.50    1.50
   6   7  -1    2.30    1.60
  -6   7   1    3.40    1.70
  -6  -7  -1    1.60    2.20
   6   7   1    1.60    1.60
  -6   7  -1    2.50    1.60
  -6  -7   1    1.20    2.20
   6  -7  -1    3.60    1.60
   6  -7  -1    4.20    2.60
  -6   7  -1    1.00    1.60
   6  -7  -1    1.50    1.70
   6   7   1    0.80    1.50
  -6   7  -1   -0.30    2.40
   6   7   1    1.40    2.00
  -6  -7   1    0.80    1.30
   6   7   1    1.10    1.20
   7  -7   1   52.29    3.80
   7   7  -1   57.69    4.10
  -7   7   1   60.39    4.30
  -7  -7  -1   57.89    4.80
  -7  -7  -1   61.19    3.20
   7   7  -1   53.49    4.60
   7   7  -1   50.79    3.70
   7  -7   1   69.99    5.40
   7   7  -1   56.79    2.90
   7  -7   1   56.59    3.90
  -7   7   1   48.50    3.90
  -7   7   1   53.79    4.80
  -7  -7   1   56.89    3.00
  -7  -7   1   56.59    4.90
  -7   7  -1   55.49    4.00
   7   7   1   52.49    4.60
   7  -7  -1   56.59    5.10
   7   7   1   56.19    3.00
  -7   7  -1   53.09    4.80
   7  -7  -1   59.69    3.80
   7   7   1   58.69    3.90
  -7   7  -1   53.49    4.00
   7  -7  -1   57.19    4.00
  -8   7   1   23.00    3.20
   8   7  -1   28.10    4.00
   8  -7   1   25.70    3.10
  -8  -7  -1   28.90    2.40
  -8   7   1   25.00    3.20
   8   7  -1   22.80    3.10
  -8   7   1   27.90    4.00
   8   7  -1   27.30    1.80
   8  -7   1   29.50    4.30
  -8  -7  -1   26.10    4.00
   8  -7   1   35.50    3.50
  -8   7  -1   29.60    3.40
   8   7   1   25.70    1.90
   8  -7  -1   25.30    3.00
  -8  -7   1   32.40    4.20
   8   7   1   28.40    3.30
  -8   7  -1   28.00    3.40
  -8  -7   1   27.40    2.00
   8  -7  -1   29.50    3.30
   8  -7  -1   30.50    4.40
  -8   7  -1   32.40    4.40
   9  -7   1   49.20    4.10
  -9  -7  -1   45.80    5.00
   9   7  -1   46.40    4.90
   9  -7   1   44.20    4.10
   9   7  -1   44.20    4.10
  -9   7   1   43.80    4.10
   9  -7   1   42.40    4.90
  -9   7   1   45.50    4.80
  -9  -7  -1   44.20    1.90
   9   7   1   41.50    4.00
   9   7   1   49.90    5.10
   9  -7  -1   49.80    4.10
  -9   7  -1   46.10    4.80
  -9  -7   1   41.60    4.90
   9  -7  -1   43.10    4.10
   9  -7  -1   39.90    5.10
  -9   7  -1   44.10    4.20
 -10  -7  -1  115.69    7.60
  10  -7   1  127.29    7.60
  10  -7   1  119.09    6.40
  10   7  -1  123.29    7.60
 -10   7   1  121.49    6.70
 -10   7   1  124.59    7.40
  10  -7   1  119.19    6.40
  10   7  -1  121.29    6.70
 -10   7  -1  127.89    7.60
 -10   7  -1  117.29    6.70
  10  -7  -1  131.69    7.70
 -10  -7   1  124.69    7.80
  10   7   1  119.59    6.50
  10   7   1  116.59    7.30
  10  -7  -1  110.99    6.30
  10  -7  -1  120.39    6.30
  11  -7   1    4.90    2.30
 -11  -7  -1    2.60    3.00
  11   7  -1    6.10    2.70
 -11   7   1    6.10    2.80
  11  -7   1    4.90    2.60
  11   7  -1    8.30    3.40
 -11   7   1    6.60    3.20
  11  -7   1    5.70    3.30
 -11  -7   1    8.70    3.50
  11  -7  -1    4.00    2.40
 -11   7  -1    9.50    3.40
  11   7   1    6.90    3.30
 -11   7  -1    7.20    2.80
  11   7   1   10.80    3.00
  11  -7  -1    8.90    2.90
  11  -7  -1    7.80    4.20
  12  -7   1  167.18    9.20
  12  -7   1  189.48    8.60
 -12   7   1  186.98    9.00
 -12   7   1  192.78    9.30
  12   7  -1  188.68    9.00
  12  -7   1  186.98    9.90
  12   7  -1  189.98   10.00
 -12  -7  -1  162.48    9.90
  12  -7  -1  181.48    9.70
  12  -7  -1  182.98    8.60
 -12   7  -1  184.88    9.20
  12  -7  -1  176.18    8.80
  12   7   1  167.38    9.50
  12   7   1  181.08    8.80
 -12   7  -1  180.28    9.00
  13  -7   1    5.20    3.30
  13   7  -1   18.30    4.30
 -13  -7  -1   11.70    3.80
 -13   7   1    7.30    3.10
 -13   7   1   10.60    3.50
  13   7  -1    8.40    3.10
  13  -7   1    5.70    2.90
  13  -7   1   11.30    3.00
  13  -7   1    5.10    3.30
  13  -7  -1    6.30    2.90
 -13   7  -1    6.10    3.20
 -13   7  -1    9.50    3.30
  13  -7  -1   10.50    3.10
  13  -7  -1    7.40    3.70
 -13  -7   1   13.40    4.00
  13   7   1    7.20    3.40
  13   7   1    7.00    3.10
 -14   7   1  137.89    8.10
 -14  -7  -1  142.89    9.40
  14  -7   1  128.29    8.80
  14  -7   1  129.09    8.60
 -14   7   1  126.19    8.20
  14  -7   1  109.99    8.00
  14   7  -1  146.19   13.80
  14   7  -1  126.99    8.00
  14  -7   1  138.09    7.80
  14   7   1  129.79    8.70
  14  -7  -1  127.79    7.90
  14  -7  -1  133.29    7.70
  14  -7  -1  132.79    9.00
  14   7   1  134.59    8.10
 -14  -7   1  124.69    9.00
  14  -7  -1  117.29    8.10
 -14   7  -1  136.29    8.20
 -15   7   1   11.30    3.40
 -15   7   1   11.10    3.50
  15  -7   1    7.10    3.60
  15   7  -1    7.30    3.50
  15  -7   1    6.40    2.90
 -15  -7  -1    8.30    3.80
  15   7  -1   14.40    4.20
  15  -7   1   11.10    3.20
  15  -7   1   11.10    3.70
  15   7   1   11.80    3.60
 -15   7  -1   11.90    3.40
  15  -7  -1    5.90    3.20
  15  -7  -1    8.70    3.30
  15   7   1    5.40    3.70
 -15   7  -1    7.00    3.10
  15  -7  -1    9.40    3.80
  15  -7  -1    4.10    3.40
 -15  -7   1    6.30    3.80
  16   7  -1   35.30    5.20
  16  -7   1   37.50    5.00
 -16   7   1   45.10    5.10
 -16  -7  -1   43.90    6.60
  16  -7   1   59.09    6.40
  16  -7   1   39.90    5.60
  16  -7   1   35.50    5.10
  16   7   1   30.60    6.40
 -16  -7   1   40.50    6.40
  16  -7  -1   36.80    5.30
 -16   7  -1   44.40    5.10
  16  -7  -1   51.59    6.80
  16  -7  -1   39.90    5.40
  16  -7  -1   30.70    5.20
  16   7   1   33.30    5.30
 -17   7   1    9.20    2.60
  17  -7   1    0.60    2.80
  17   7  -1   -3.10    2.90
  17  -7  -1    1.30    3.10
  17   7   1    5.10    3.40
 -17   7  -1    3.20    2.20
  17  -7  -1    5.60    3.20
   0  -8  -1    7.20    3.00
   0   8   1    8.10    2.20
   0   8  -1    2.10    2.50
   0  -8  -1    7.40    2.40
   0   8  -1    8.80    2.00
   0  -8   1    9.10    3.00
   0  -8   1    7.80    2.40
   0  -8  -1    6.80    1.50
   0  -8   1    6.80    2.00
   0   8   1    1.30    2.70
   0   8  -1    5.10    1.60
   0   8   1    5.80    1.50
   1   8  -1  140.89    5.90
   1   8  -1  125.29    6.30
   1   8  -1  115.59    4.80
  -1   8   1  124.59    4.80
  -1  -8  -1  124.79    6.00
   1  -8   1  120.49    4.90
  -1  -8  -1  124.09    4.80
   1  -8   1  124.59    5.70
   1  -8   1  122.69    6.80
  -1   8   1  121.09    5.50
  -1   8   1  118.89    6.60
  -1  -8  -1  117.49    6.40
   1  -8  -1  127.59    4.70
  -1   8  -1  118.19    4.90
   1  -8  -1  130.59    6.90
   1   8   1  117.89    6.20
  -1   8  -1  131.79    5.50
  -1  -8   1  117.09    5.00
  -1  -8   1  123.49    6.00
  -1  -8   1  128.79    6.60
   1   8   1  124.39    5.80
  -1   8  -1  116.59    6.60
   1   8   1  120.49    4.70
   1  -8  -1  127.39    5.80
   2   8  -1  224.98    7.50
   2  -8   1  244.08    9.70
   2  -8   1  229.88    8.20
   2   8  -1  237.08   10.10
  -2  -8  -1  229.88    8.70
  -2   8   1  235.28    8.30
  -2   8   1  226.18    7.40
   2  -8   1  214.78    7.40
  -2   8   1  232.88    9.50
   2   8  -1  225.28    8.40
  -2  -8  -1  216.38    8.70
  -2  -8  -1  241.18    7.50
  -2   8  -1  225.68    7.60
   2  -8  -1  231.28    8.30
  -2  -8   1  227.88    8.70
   2   8   1  231.48    8.50
   2   8   1  220.68    7.30
  -2  -8   1  226.58    8.90
  -2   8  -1  229.28    8.00
  -2  -8   1  224.38    7.60
   2  -8  -1  227.68    7.30
   2  -8  -1  232.58    9.60
  -2   8  -1  213.18    9.30
  -3   8   1   90.19    4.70
   3  -8   1   87.89    4.60
   3   8  -1   93.29    5.20
   3  -8   1   89.79    4.20
  -3  -8  -1   92.69    5.30
   3   8  -1   88.09    4.20
  -3   8   1   83.49    4.20
  -3  -8  -1   92.69    5.40
   3  -8   1   81.19    6.00
   3   8  -1   81.79    5.00
  -3   8   1   76.59    5.70
  -3  -8   1   83.79    5.20
   3  -8  -1   80.09    6.00
   3   8   1   87.99    4.00
  -3   8  -1   88.79    4.50
   3  -8  -1   84.49    4.10
  -3   8  -1   79.29    4.20
   3   8   1   88.69    5.00
  -3   8  -1   84.49    5.90
   3   8   1   95.59    5.20
  -3  -8   1   99.09    5.50
   3  -8  -1   85.89    4.70
  -4  -8  -1   56.59    4.30
   4  -8   1   59.19    3.90
   4   8  -1   51.69    3.90
  -4  -8  -1   56.49    4.60
   4   8  -1   63.09    4.60
   4  -8   1   57.29    5.40
  -4   8   1   55.59    3.60
  -4   8   1   51.69    5.00
   4   8  -1   57.99    3.50
   4  -8   1   59.69    3.70
  -4   8   1   61.69    4.00
   4  -8  -1   61.59    3.50
  -4  -8   1   57.49    4.60
  -4   8  -1   62.29    3.80
  -4   8  -1   52.29    3.60
   4  -8  -1   65.89    4.10
  -4  -8   1   55.19    4.20
  -4   8  -1   56.19    5.20
   4  -8  -1   67.99    5.50
   4   8   1   58.69    4.60
   4   8   1   53.49    4.00
   4   8   1   52.09    3.20
   5   8  -1   17.20    3.10
   5  -8   1   22.70    2.70
  -5  -8  -1   17.00    2.60
   5   8  -1   17.30    2.50
  -5  -8  -1   18.30    3.20
   5   8  -1   14.70    2.20
  -5   8   1   23.20    3.90
  -5   8   1   17.90    2.70
   5  -8   1   21.40    3.80
   5  -8   1   20.70    2.40
  -5   8   1   13.20    2.20
   5  -8  -1   18.40    2.60
  -5  -8   1   17.90    3.10
  -5  -8   1   22.90    2.80
   5  -8  -1   24.80    4.00
   5  -8  -1   19.20    2.30
   5   8   1   20.30    2.50
   5   8   1   18.00    2.90
   5   8   1   15.50    2.10
  -5   8  -1   19.80    2.50
  -5   8  -1   21.90    2.70
  -5   8  -1   18.40    3.50
   5   8   1   17.00    2.50
  -6  -8  -1    1.30    1.60
  -6   8   1    2.90    1.70
   6   8  -1    0.80    2.10
  -6   8   1    1.70    1.70
   6  -8   1   -0.50    2.60
   6   8  -1    4.60    1.70
   6   8  -1    1.90    1.60
   6  -8   1    0.60    1.60
   6  -8   1    2.20    1.60
  -6   8   1    0.40    2.20
  -6  -8  -1   -1.10    2.20
   6   8  -1    0.70    1.40
   6   8   1    0.20    1.30
   6   8   1    1.30    2.10
   6  -8  -1    2.90    1.60
   6  -8  -1    1.70    1.60
   6   8   1    2.00    1.60
   6   8   1    1.50    1.50
  -6  -8   1    1.60    1.60
  -6   8  -1    3.30    1.80
  -6   8  -1   -0.40    2.20
  -6  -8   1    1.50    2.20
   6  -8  -1    0.90    2.40
  -6   8  -1    0.20    1.50
  -7  -8  -1   11.00    3.00
   7  -8   1    9.10    2.10
  -7   8   1    8.40    3.00
   7   8  -1   14.00    3.60
   7   8  -1    8.90    1.70
   7   8  -1   11.20    2.40
   7  -8   1   11.40    2.30
  -7   8   1   11.60    2.40
   7   8  -1   11.20    2.20
  -7  -8  -1   15.00    2.20
  -7   8   1   11.20    2.60
   7  -8   1   10.40    3.30
   7   8   1   11.50    2.20
   7  -8  -1   12.50    2.30
   7   8   1   11.90    2.30
  -7  -8   1    8.50    1.80
  -7   8  -1   11.20    3.30
  -7   8  -1    8.40    2.30
   7   8   1    9.80    1.80
   7  -8  -1   10.80    2.40
  -7   8  -1   10.40    2.20
  -7  -8   1   10.30    2.80
   7  -8  -1   14.00    3.60
   8   8  -1   15.50    4.80
  -8   8   1   20.20    3.60
   8   8  -1   20.40    3.70
   8  -8   1   19.60    4.00
   8  -8   1   15.30    2.70
   8   8  -1   14.40    2.70
   8  -8   1   10.10    2.40
  -8  -8  -1   15.30    2.00
  -8  -8  -1   14.60    3.40
   8   8  -1   15.50    1.90
  -8   8   1   15.20    3.60
  -8   8   1   16.40    3.00
   8   8   1   15.40    3.20
   8   8   1   16.90    2.80
  -8  -8   1   11.10    3.30
  -8   8  -1   15.10    2.70
   8   8   1   15.70    1.90
  -8   8  -1   10.70    3.40
   8  -8  -1   15.70    2.60
  -8  -8   1   15.50    1.90
   8  -8  -1   19.60    4.10
   8  -8  -1   13.60    2.60
  -8   8  -1   12.50    2.70
   9  -8   1   36.60    3.70
  -9  -8  -1   32.50    3.20
  -9  -8  -1   34.30    4.70
  -9   8   1   38.60    4.10
   9   8  -1   36.30    4.10
  -9   8   1   34.30    4.10
  -9   8   1   28.50    4.50
   9   8  -1   32.00    1.90
   9  -8   1   44.50    5.60
   9   8  -1   44.50    5.10
   9  -8   1   42.00    4.00
  -9   8  -1   37.30    4.20
  -9   8  -1   32.20    3.80
  -9  -8   1   36.00    2.10
  -9   8  -1   28.80    4.60
   9  -8  -1   34.60    4.00
   9   8   1   40.50    4.00
   9  -8  -1   39.50    4.00
   9   8   1   35.40    2.20
   9  -8  -1   41.00    5.40
   9   8   1   40.70    4.90
  -9  -8   1   31.90    4.80
  10   8  -1  193.88    9.80
  10  -8   1  194.78    8.40
  10  -8   1  191.98   10.10
 -10   8   1  197.88    8.80
  10  -8   1  186.58    8.40
 -10   8   1  201.88    9.80
  10   8  -1  183.78    8.60
 -10  -8  -1  201.88   10.20
  10   8   1  198.38    8.80
  10   8   1  211.08    9.90
 -10  -8   1  196.48   10.10
  10  -8  -1  209.28    8.60
 -10   8  -1  193.28    8.80
  10  -8  -1  198.08    8.80
  10  -8  -1  191.28   10.00
 -10   8  -1  195.68    9.80
  11   8  -1  122.99    8.10
  11  -8   1  120.49    6.80
  11  -8   1  117.79    8.10
 -11   8   1  120.29    8.00
 -11  -8  -1  135.59    8.60
  11   8  -1  119.09    7.10
  11  -8   1  123.19    6.80
 -11   8   1  126.39    7.20
  11  -8  -1  114.29    6.80
  11   8   1  128.59    7.10
 -11   8  -1  120.39    7.80
 -11   8  -1  129.99    7.30
 -11  -8   1  117.69    8.20
  11   8   1  127.39    8.00
  11  -8  -1  123.99    8.40
  11  -8  -1  129.69    6.90
 -12   8   1   11.70    3.70
  12   8  -1    8.30    3.70
  12  -8   1   12.60    2.90
 -12  -8  -1   11.30    3.90
  12  -8   1   11.50    3.10
  12  -8   1   10.30    3.80
 -12   8   1   13.30    3.30
  12   8   1   13.90    3.50
 -12   8  -1    8.30    3.50
 -12  -8   1   17.60    4.40
 -12   8  -1   12.00    3.30
  12  -8  -1   10.80    4.10
  12  -8  -1   10.10    3.00
  12   8   1    7.10    3.50
  13  -8   1   11.80    3.10
  13   8  -1   11.10    3.90
 -13   8   1    9.20    3.40
  13  -8   1   10.00    4.10
 -13  -8  -1    6.70    3.80
  13  -8   1   16.50    3.40
 -13   8   1   11.40    3.60
  13   8  -1   14.90    3.70
 -13  -8   1   12.50    4.20
  13  -8  -1   11.90    3.20
  13   8   1   14.10    3.50
  13  -8  -1    8.70    3.90
  13   8   1   10.80    3.90
 -13   8  -1   12.90    3.70
  13  -8  -1    8.00    2.90
 -13   8  -1   12.30    3.50
 -14  -8  -1   15.30    4.40
  14  -8   1   19.90    4.50
  14  -8   1   13.20    3.40
 -14   8   1   12.70    3.60
 -14   8   1   11.90    3.80
  14  -8   1   11.30    3.40
  14   8  -1    6.90    3.20
  14   8  -1   12.80    4.00
  14  -8   1   13.90    4.30
 -14   8  -1   16.60    3.90
  14   8   1   15.10    3.70
  14  -8  -1   15.00    4.30
 -14   8  -1   18.00    3.90
  14  -8  -1   14.00    3.60
 -14  -8   1   19.60    4.70
  14  -8  -1    9.60    3.30
  14   8   1   14.30    4.20
  15  -8   1    5.90    3.30
  15  -8   1   -4.20    3.00
 -15   8   1   -3.70    2.60
  15   8  -1    4.10    3.40
 -15  -8  -1    3.70    3.30
  15  -8   1    3.40    2.50
  15  -8   1    2.40    2.90
  15   8  -1    0.60    2.70
 -15   8   1    8.20    3.20
  15  -8  -1   10.60    3.70
  15  -8  -1    1.60    2.80
  15   8   1    1.20    2.90
  15  -8  -1   -5.10    2.90
 -15   8  -1    3.90    2.70
 -15   8  -1    6.60    3.30
 -15  -8   1   -2.60    2.90
  15   8   1    6.00    3.70
  15  -8  -1    0.30    2.30
  16  -8   1   66.49    6.40
  16  -8   1   63.59    5.90
  16   8  -1   70.89    6.90
  16  -8   1   52.39    6.70
 -16   8   1   72.49    6.40
  16  -8   1   83.49    7.50
 -16  -8  -1   65.39    7.40
 -16   8  -1   81.69    7.00
  16  -8  -1   91.89    7.80
  16  -8  -1   52.49    6.50
  16  -8  -1   66.89    6.40
  16   8   1   73.29    7.00
 -16  -8   1   73.29    7.90
  16  -8  -1   73.79    6.80
  17  -8   1   21.10    4.60
  17  -8   1   16.50    4.10
  17  -8   1    9.60    3.60
  17  -8   1   12.70    4.40
 -17   8   1   21.60    3.80
 -17  -8   1   15.10    4.50
  17  -8  -1    6.90    4.10
  17  -8  -1   13.30    3.90
  17   8   1   15.40    4.60
  17  -8  -1   18.00    4.40
   0   9   1    2.80    1.80
   0  -9  -1    2.10    1.90
   0  -9   1    1.30    2.00
   0   9  -1   -1.10    1.30
   0  -9   1    1.20    1.50
   0   9   1   -0.70    1.10
   0   9   1   -1.20    2.30
   0  -9  -1   -0.10    2.60
   0  -9   1    3.30    2.70
   0   9  -1   -0.40    1.60
   0   9  -1   -3.80    2.10
  -1  -9  -1   49.70    3.50
  -1   9   1   44.00    2.90
  -1   9   1   43.10    3.60
  -1   9   1   40.00    4.50
   1  -9   1   40.90    3.00
   1  -9   1   44.10    3.80
   1   9  -1   42.00    4.20
   1  -9   1   52.69    5.00
  -1  -9  -1   37.30    4.40
   1   9  -1   43.20    3.10
   1   9  -1   42.60    3.80
  -1  -9  -1   49.20    4.20
   1   9   1   44.30    2.90
  -1   9  -1   45.10    3.20
  -1  -9   1   46.80    3.20
  -1  -9   1   47.00    4.10
  -1  -9   1   45.20    4.60
   1  -9  -1   47.40    4.80
   1  -9  -1   38.60    2.90
  -1   9  -1   46.10    3.50
   1   9   1   42.90    4.10
  -1   9  -1   39.00    4.50
   1   9   1   48.40    3.90
   1  -9  -1   49.70    4.00
  -2   9   1  513.35   15.50
  -2  -9  -1  525.15   16.50
   2  -9   1  519.55   14.70
   2   9  -1  517.15   15.70
  -2   9   1  507.55   16.90
   2   9  -1  521.45   16.30
   2   9  -1  499.75   14.60
  -2  -9  -1  538.55   16.20
   2  -9   1  512.65   17.10
  -2  -9  -1  520.75   14.60
   2  -9   1  531.55   15.60
  -2   9   1  506.55   14.60
   2   9   1  526.15   15.80
  -2   9  -1  495.75   14.70
  -2  -9   1  513.35   14.80
   2  -9  -1  524.65   17.20
   2   9   1  501.95   14.40
   2  -9  -1  521.25   15.70
   2  -9  -1  536.45   14.50
  -2   9  -1  518.25   15.40
  -2   9  -1  510.15   17.00
   2   9   1  540.05   16.30
  -2  -9   1  505.15   16.30
  -2  -9   1  517.75   16.10
  -3   9   1   -3.50    2.10
  -3   9   1    0.00    1.30
   3   9  -1    1.60    2.00
   3  -9   1    0.80    1.50
   3  -9   1    1.30    1.80
   3   9  -1    1.90    1.40
   3  -9   1    1.90    2.60
  -3   9   1    1.80    1.60
   3   9  -1   -1.20    1.80
  -3  -9  -1    1.20    2.20
  -3  -9  -1    2.20    2.30
   3  -9  -1    1.80    1.80
   3   9   1    4.50    2.10
   3  -9  -1    0.80    2.50
   3  -9  -1    3.20    1.40
  -3  -9   1   -2.50    1.30
  -3   9  -1   -1.10    2.40
   3   9   1    0.10    1.20
  -3  -9   1   -1.10    1.90
  -3   9  -1   -0.70    1.40
  -3  -9   1    1.60    2.20
  -3   9  -1    0.20    1.50
   3   9   1   -0.50    1.80
  -4   9   1   78.19    5.90
   4  -9   1   85.59    4.80
  -4  -9  -1   81.89    5.40
  -4   9   1   67.69    4.00
  -4  -9  -1   84.79    5.10
  -4   9   1   89.19    4.90
   4   9  -1   79.79    5.20
   4  -9   1   85.89    4.30
   4   9  -1   81.29    5.00
   4  -9   1   83.39    6.20
   4   9  -1   73.39    4.10
   4  -9  -1   83.39    4.20
   4   9   1   78.59    4.00
   4   9   1   72.19    4.70
   4   9   1   82.19    5.20
  -4  -9   1   83.59    5.50
   4  -9  -1   81.59    4.80
   4  -9  -1   85.89    6.20
  -4   9  -1   74.29    5.70
  -4  -9   1   85.89    5.20
  -4   9  -1   75.99    4.30
  -4   9  -1   84.89    4.70
  -5   9   1   -0.40    1.50
  -5  -9  -1    3.00    2.00
   5   9  -1    2.50    2.40
   5   9  -1    0.60    1.60
   5  -9   1    2.40    1.70
   5   9  -1    1.10    1.50
  -5  -9  -1   -0.20    2.00
  -5   9   1   -1.60    2.10
  -5   9   1   -0.70    1.60
   5  -9   1   -2.40    1.40
   5  -9   1   -1.10    2.40
   5  -9  -1    2.50    2.90
   5  -9  -1    2.40    1.60
  -5   9  -1    1.70    1.60
  -5  -9   1   -0.40    2.00
   5  -9  -1    1.30    1.80
   5   9   1    0.90    1.40
  -5   9  -1    0.50    2.60
  -5  -9   1    0.60    1.90
   5   9   1    0.80    2.10
   5   9   1    2.20    1.70
  -5   9  -1    3.80    1.80
   6  -9   1   -1.30    2.40
   6   9  -1   -1.00    1.50
   6   9  -1    0.90    1.60
  -6  -9  -1   -0.10    2.20
  -6   9   1   -0.60    1.50
   6   9  -1   -2.70    1.40
  -6   9   1   -1.10    2.40
   6  -9   1   -0.60    1.60
   6  -9   1    2.00    1.70
  -6   9   1   -1.10    1.60
  -6  -9  -1    1.20    1.80
   6   9  -1   -1.90    2.20
   6   9   1    1.10    2.20
  -6  -9   1   -1.30    1.60
  -6  -9   1   -2.40    2.10
   6   9   1    1.20    1.60
   6   9   1   -0.30    1.40
  -6   9  -1    0.00    1.50
   6  -9  -1    2.20    2.80
   6   9   1    0.50    1.50
   6  -9  -1   -1.40    1.40
  -6   9  -1   -1.60    1.60
  -6   9  -1   -1.50    2.50
   6  -9  -1    0.40    1.70
   7   9  -1   17.00    2.30
   7   9  -1   16.30    2.70
   7   9  -1    9.70    3.00
   7  -9   1   13.20    3.80
  -7  -9  -1   13.90    2.40
  -7   9   1   10.30    3.50
   7  -9   1   15.70    2.60
  -7  -9  -1   10.80    3.20
   7  -9   1   17.00    2.70
   7   9  -1   11.40    2.50
  -7   9   1   15.00    2.60
  -7   9   1   17.00    3.00
   7  -9  -1    9.40    2.30
  -7  -9   1   12.20    2.20
  -7   9  -1   15.80    3.70
   7   9   1   16.70    2.70
  -7   9  -1   15.60    3.40
   7   9   1   18.00    2.50
   7   9   1   18.70    3.50
   7  -9  -1   12.20    2.70
   7   9   1   12.80    2.40
  -7  -9   1   18.20    3.70
  -7   9  -1   11.00    2.50
   7  -9  -1   17.70    4.10
  -8   9   1   96.19    6.90
  -8  -9  -1   96.79    6.90
   8  -9   1   92.69    5.50
   8   9  -1   96.79    5.70
   8   9  -1   97.99    4.50
   8  -9   1   85.39    7.20
   8   9  -1  106.79    6.80
  -8  -9  -1  100.89    4.80
  -8   9   1  108.89    6.20
   8   9  -1   90.59    5.40
  -8   9   1  108.59    5.90
   8  -9   1  107.79    5.70
   8   9   1   96.89    6.60
  -8  -9   1   92.69    6.80
  -8  -9   1   93.89    4.60
  -8   9  -1  104.29    5.90
  -8   9  -1   89.09    7.00
   8  -9  -1  109.59    6.00
   8   9   1   97.79    5.70
  -8   9  -1  103.79    6.00
   8   9   1  104.79    4.70
   8  -9  -1  102.59    7.30
   8  -9  -1  109.39    5.60
   9  -9   1    8.20    2.60
   9  -9   1    4.00    2.20
   9  -9   1    4.30    3.40
  -9  -9  -1    6.40    3.20
  -9   9   1    5.40    3.30
  -9   9   1    4.90    2.60
  -9  -9  -1    8.20    1.80
   9   9  -1    8.50    1.50
  -9   9   1    4.70    2.50
   9   9  -1    9.40    2.80
   9   9  -1    4.40    3.10
   9   9  -1    5.90    2.40
  -9   9  -1    5.90    2.70
   9   9   1   10.00    2.80
   9  -9  -1    4.60    2.40
  -9   9  -1    8.60    3.60
  -9  -9   1    7.00    3.30
   9  -9  -1    8.30    3.80
   9   9   1    6.80    3.20
   9  -9  -1    6.40    2.40
  -9   9  -1   12.20    2.90
   9   9   1    5.80    1.50
  -9  -9   1    8.90    1.60
   9   9   1    4.00    2.20
  10  -9   1  103.49    6.10
 -10  -9  -1  100.59    7.60
  10  -9   1  101.99    7.60
  10   9  -1   95.49    5.90
 -10   9   1  109.09    6.50
  10  -9   1   93.79    6.00
  10   9  -1   99.69    7.20
  10   9  -1   96.09    3.20
 -10   9   1  105.99    7.40
  10   9  -1  107.59    6.50
  10  -9  -1   92.29    6.20
  10   9   1  106.79    7.40
 -10  -9   1   97.69    3.30
 -10   9  -1   93.59    7.30
  10  -9  -1  102.19    7.70
 -10  -9   1   99.09    7.50
  10   9   1   93.29    5.70
  10   9   1  100.79    6.40
 -10   9  -1  101.29    6.40
  10  -9  -1   97.99    5.90
  11   9  -1   15.90    3.60
  11  -9   1    9.60    2.80
 -11   9   1   14.60    3.40
  11   9  -1    9.80    2.80
 -11  -9  -1   16.50    4.40
  11  -9   1    8.30    3.90
 -11   9   1    9.70    3.70
  11   9  -1    6.10    3.40
  11  -9   1   14.00    3.50
  11  -9  -1   14.00    3.30
 -11   9  -1   10.10    3.20
 -11   9  -1   11.70    3.70
  11  -9  -1   11.90    3.00
  11  -9  -1   14.50    4.40
 -11  -9   1   12.50    3.80
  11   9   1   13.50    3.90
  11   9   1   13.40    3.20
  12  -9   1   42.50    4.70
  12   9  -1   46.30    5.80
  12   9  -1   44.40    5.10
 -12   9   1   49.20    5.90
 -12   9   1   36.90    4.90
  12  -9   1   43.40    4.80
 -12  -9  -1   43.60    6.10
  12  -9   1   43.10    6.20
  12  -9  -1   41.80    5.00
 -12   9  -1   41.20    5.70
 -12  -9   1   41.40    6.00
  12   9   1   46.60    5.90
 -12   9  -1   38.90    4.90
  12  -9  -1   32.90    4.30
  12  -9  -1   41.30    6.00
 -13   9   1    9.20    3.30
  13  -9   1    5.90    3.90
 -13  -9  -1   10.40    4.00
 -13   9   1   11.30    3.70
  13  -9   1    8.60    3.10
  13   9  -1   11.80    3.50
  13   9  -1   12.90    5.00
  13  -9  -1    5.90    4.10
  13   9   1   10.60    6.30
 -13  -9   1    7.40    3.90
 -13   9  -1   14.60    3.90
  13   9   1    9.40    3.30
  13  -9  -1   15.00    3.40
 -13   9  -1   12.80    3.50
  13  -9  -1    9.50    3.20
  14  -9   1  143.09    8.20
 -14  -9  -1  135.09    9.50
 -14   9   1  158.28    9.50
  14  -9   1  127.59    9.30
  14   9  -1  147.19    9.80
  14   9  -1  146.19    8.70
  14  -9   1  155.98    8.40
 -14   9   1  140.89    8.50
  14  -9  -1  138.19    8.10
 -14   9  -1  167.68   11.20
  14  -9  -1  138.59    8.40
 -14  -9   1  160.28   10.30
  14  -9  -1  137.69    9.60
 -14   9  -1  147.49    8.60
  14   9   1  145.59    9.40
  14   9   1  138.69    8.50
 -15  -9  -1   33.00    5.80
  15  -9   1   29.50    4.70
 -15   9   1   34.10    5.10
  15  -9   1   37.40    4.90
  15  -9   1   30.50    5.70
 -15   9   1   48.70    5.80
  15   9  -1   43.80    5.70
  15  -9   1   33.10    9.10
  15   9   1   40.30    5.40
  15  -9  -1   35.90    4.90
  15  -9  -1   44.40    6.20
  15  -9  -1   36.80    5.10
 -15   9  -1   39.40    5.50
 -15  -9   1   30.50    5.70
  15  -9  -1   25.20    5.50
  16  -9   1    1.00    3.50
  16  -9   1   13.10    3.80
  16   9  -1    7.20    3.80
 -16   9   1   14.30    3.80
  16  -9   1   16.90    4.30
 -16  -9  -1    6.80    4.00
  16  -9   1    5.00    3.00
 -16  -9   1   13.60    4.50
 -16   9  -1   15.50    4.00
  16  -9  -1   -0.60    2.90
  16   9   1    6.30    3.60
  16  -9  -1    9.50    3.50
  16  -9  -1   20.40    4.60
  16  -9  -1   -0.20    3.90
  17  -9   1   -3.00    2.90
 -17  -9  -1    6.60    3.60
  17   9  -1   -4.40    2.90
  17  -9   1   -1.80    2.70
 -17   9   1    9.50    3.00
  17  -9   1   -7.80    3.00
  17  -9  -1   -8.70    3.20
  17  -9  -1   -5.00    2.60
 -17   9  -1   11.20    3.00
  17   9   1   -2.30    3.50
  17  -9  -1   -1.90    2.60
 -17  -9   1    3.50    3.80
   0  10  -1  151.18    6.00
   0  10  -1  165.08    6.90
   0 -10   1  149.39    8.10
   0 -10  -1  160.98    6.00
   0 -10   1  160.58    7.20
   0  10   1  149.79    7.80
   0  10   1  152.18    5.90
   0 -10  -1  162.98    7.30
   0 -10  -1  154.98    8.10
   0  10  -1  149.99    7.80
   0 -10   1  171.88    6.30
   0  10   1  157.68    6.90
   1 -10   1   47.00    4.00
  -1 -10  -1   43.50    3.10
  -1 -10  -1   43.20    4.30
   1  10  -1   34.20    3.00
  -1 -10  -1   42.10    4.70
   1  10  -1   40.80    4.50
   1  10  -1   44.20    3.90
  -1  10   1   44.50    3.20
  -1  10   1   41.60    3.80
   1 -10   1   41.50    3.10
  -1  10   1   39.40    4.50
   1 -10   1   50.79    5.10
  -1 -10   1   48.50    3.40
   1 -10  -1   53.99    5.30
   1  10   1   41.50    3.00
  -1  10  -1   49.99    4.90
  -1  10  -1   44.30    3.70
  -1 -10   1   46.60    4.90
   1 -10  -1   44.40    3.10
   1 -10  -1   45.90    4.20
   1  10   1   44.30    4.50
  -1 -10   1   41.10    4.10
   1  10   1   44.20    4.00
  -1  10  -1   42.50    3.30
  -2 -10  -1   91.69    4.50
   2  10  -1   96.59    5.50
   2  10  -1   93.09    5.80
   2 -10   1   90.09    4.50
  -2 -10  -1   94.69    6.20
   2 -10   1   90.39    6.60
  -2  10   1   94.49    6.30
   2  10  -1   97.79    4.60
  -2  10   1   92.19    4.50
   2 -10   1  106.59    5.50
  -2 -10  -1  101.19    5.90
  -2  10   1   99.79    5.30
  -2  10  -1   93.29    4.70
   2  10   1  103.69    6.00
   2  10   1   94.49    5.50
  -2  10  -1   94.29    6.40
  -2 -10   1   97.49    4.70
  -2 -10   1   99.39    5.90
   2  10   1   98.59    4.40
  -2  10  -1   90.59    5.10
   2 -10  -1   99.99    6.60
   2 -10  -1  101.69    5.60
  -2 -10   1   91.69    6.10
   2 -10  -1   97.39    4.40
   3 -10   1    1.60    2.60
   3  10  -1    0.00    2.00
  -3  10   1    0.60    1.70
   3  10  -1    0.10    2.00
  -3  10   1    2.50    1.50
  -3 -10  -1    2.60    2.50
   3  10  -1    3.10    1.50
  -3  10   1   -2.30    2.10
   3 -10   1    3.40    2.00
   3 -10   1    1.10    1.50
  -3 -10  -1    4.60    2.40
   3  10   1    1.40    1.40
   3 -10  -1    3.10    2.90
   3  10   1    0.70    2.10
  -3  10  -1    1.30    1.60
  -3  10  -1    1.10    2.50
  -3 -10   1    0.10    2.10
   3 -10  -1   -0.50    1.20
  -3 -10   1   -0.30    1.50
  -3 -10   1    1.80    2.30
   3  10   1    2.60    2.10
  -3  10  -1    2.70    1.70
   3 -10  -1    1.30    2.00
   4  10  -1   35.10    4.00
  -4  10   1   26.10    3.30
   4  10  -1   25.60    3.50
  -4  10   1   27.30    2.90
   4  10  -1   25.80    2.80
   4 -10   1   27.60    8.10
  -4 -10  -1   26.20    3.60
  -4 -10  -1   27.90    3.90
   4 -10   1   34.10    3.60
   4 -10   1   30.20    3.00
  -4  10   1   24.80    4.40
  -4  10  -1   25.70    3.00
  -4 -10   1   28.70    3.70
  -4  10  -1   27.50    3.10
  -4 -10   1   26.20    3.70
   4 -10  -1   28.90    7.80
  -4  10  -1   28.40    4.40
   4  10   1   28.80    2.80
   4  10   1   24.50    5.90
   4 -10  -1   27.20    2.80
   4  10   1   28.60    3.70
   4 -10  -1   24.50    3.20
  -5  10   1   61.29    4.60
  -5 -10  -1   58.99    5.20
   5  10  -1   69.49    4.70
   5  10  -1   67.19    5.30
  -5  10   1   76.29    4.60
  -5 -10  -1   66.79    4.90
   5 -10   1   76.49    6.40
   5 -10   1   64.19    4.60
  -5  10   1   55.19    5.60
   5  10  -1   70.49    4.20
   5 -10   1   64.79    4.20
  -5  10  -1   71.19    4.40
   5  10   1   74.19    4.00
  -5  10  -1   68.89    4.60
   5 -10  -1   69.69    6.20
   5 -10  -1   77.29    4.90
   5  10   1   67.49    5.20
   5 -10  -1   65.29    4.10
  -5 -10   1   69.89    5.00
  -5 -10   1   72.69    5.60
  -5  10  -1   62.49    5.80
   5  10   1   68.09    4.70
  -6  10   1   42.00    3.70
  -6  10   1   34.70    6.60
  -6 -10  -1   36.90    4.00
   6  10  -1   36.50    3.60
   6  10  -1   35.40    3.60
   6 -10   1   40.20    5.40
  -6 -10  -1   41.40    4.80
  -6  10   1   39.70    5.30
   6 -10   1   34.90    3.80
   6 -10   1   46.70    3.80
   6  10  -1   38.80    4.50
  -6 -10   1   38.10    3.90
   6  10   1   35.70    3.60
   6  10   1   34.60    3.20
   6  10   1   45.20    4.70
  -6 -10   1   35.20    4.60
   6 -10  -1   40.70    3.40
   6  10   1   41.30    3.70
  -6  10  -1   38.60    3.80
   6 -10  -1   36.90    5.30
  -6  10  -1   30.80    4.70
   6 -10  -1   42.40    4.00
  -7  10   1    0.30    2.00
   7  10  -1    2.10    2.70
  -7 -10  -1   -1.00    1.90
  -7  10   1   -2.60    1.80
  -7  10   1   -1.30    2.70
   7 -10   1   -0.10    1.90
   7  10  -1   -1.10    1.70
   7 -10   1    0.10    3.20
   7  10  -1    0.60    1.70
  -7 -10  -1    0.00    2.40
   7  10  -1   -0.20    1.80
   7 -10   1   -0.30    1.80
   7  10   1   -1.90    1.60
  -7  10  -1   -0.60    1.90
  -7 -10   1   -1.80    2.50
   7 -10  -1    0.40    3.20
   7  10   1    3.40    2.70
  -7 -10   1   -0.90    1.70
   7 -10  -1   -0.20    1.80
   7  10   1    0.10    1.70
   7  10   1    1.10    1.80
  -7  10  -1   -1.20    2.70
   7 -10  -1    2.00    2.00
  -7  10  -1   -1.10    1.90
  -8  10   1   64.49    5.20
   8 -10   1   70.89    4.90
  -8 -10  -1   70.89    4.60
  -8 -10  -1   61.99    6.10
  -8  10   1   71.69    6.50
   8 -10   1   65.19    5.00
   8  10  -1   61.59    4.10
   8  10  -1   60.89    5.00
   8 -10   1   69.89    6.80
  -8  10   1   64.39    5.00
   8  10  -1   63.29    4.70
   8  10  -1   68.69    6.00
   8  10   1   64.49    4.10
  -8  10  -1   66.69    5.10
  -8 -10   1   59.79    6.00
  -8 -10   1   63.79    4.30
   8  10   1   68.49    4.60
  -8  10  -1   76.29    6.60
   8 -10  -1   70.49    5.30
  -8  10  -1   67.19    5.20
   8  10   1   66.79    6.10
   8 -10  -1   64.29    4.80
   8 -10  -1   65.89    6.70
   8  10   1   62.19    4.90
  -9  10   1   37.90    4.60
  -9  10   1   35.00    4.30
   9 -10   1   37.70    4.30
   9 -10   1   43.00    6.10
   9  10  -1   30.10    4.70
   9  10  -1   36.40    2.90
   9  10  -1   33.70    3.90
  -9 -10  -1   36.30    3.20
  -9  10   1   34.20    5.30
  -9 -10  -1   40.00    5.40
   9  10  -1   33.40    4.20
   9 -10   1   41.00    4.20
   9  10   1   34.60    4.10
  -9  10  -1   31.30    4.10
   9  10   1   39.50    4.00
  -9 -10   1   32.60    3.00
  -9  10  -1   39.60    4.60
   9  10   1   42.40    5.30
   9  10   1   37.90    3.00
   9 -10  -1   35.70    5.70
  -9 -10   1   41.00    5.60
   9 -10  -1   40.00    4.40
   9 -10  -1   42.30    4.20
  -9  10  -1   32.80    5.30
  10  10  -1   49.00    4.60
 -10  10   1   48.30    5.40
  10 -10   1   52.79    4.80
  10  10  -1   51.09    5.00
 -10  10   1   52.89    5.90
 -10  10   1   53.79    5.30
  10  10  -1   55.89    5.90
 -10 -10  -1   51.99    3.10
  10  10  -1   49.50    2.70
  10 -10   1   53.09    6.50
  10 -10   1   61.29    5.10
 -10 -10   1   52.19    2.90
  10  10   1   47.80    4.50
  10 -10  -1   54.19    6.50
  10  10   1   51.09    5.80
  10  10   1   58.79    5.20
 -10  10  -1   53.59    5.20
 -10  10  -1   46.60    5.00
 -10  10  -1   54.99    6.30
  10 -10  -1   45.50    5.00
 -10 -10   1   49.60    6.90
  10  10   1   49.40    2.90
  10 -10  -1   48.50    4.50
 -11 -10  -1   -2.60    2.80
  11 -10   1   -4.30    3.00
  11  10  -1   -0.30    2.10
 -11  10   1    0.10    2.40
  11  10  -1    0.10    2.90
  11 -10   1    2.50    2.50
 -11  10   1   -2.80    2.60
  11 -10   1   -1.70    2.00
  11 -10  -1   -1.50    2.20
  11 -10  -1   -1.20    4.20
 -11  10  -1    2.50    2.70
  11  10   1    2.20    2.30
  11  10   1    3.50    2.60
  11  10   1   -1.00    2.70
 -11  10  -1    0.40    3.00
 -11 -10   1   -0.60    3.00
  11 -10  -1   -1.00    3.40
  12  10  -1   -3.90    2.00
  12  10  -1    3.00    2.70
 -12  10   1    4.10    3.10
 -12  10   1    1.50    2.80
  12 -10   1    4.30    2.60
  12 -10   1   -1.80    2.50
  12 -10   1    1.20    3.40
  12  10  -1    4.50    3.90
 -12 -10  -1    3.40    3.40
  12 -10  -1    2.00    3.80
  12 -10  -1    0.20    2.50
 -12  10  -1    5.60    3.30
  12  10   1    5.10    2.60
  12 -10  -1    4.60    2.80
  12  10   1    4.10    3.50
  12  10   1    4.90    3.00
 -12  10  -1    3.60    2.80
 -12 -10   1    1.00    3.30
  13  10  -1   20.70    6.20
 -13  10   1   16.60    4.30
 -13 -10  -1   17.90    4.60
 -13  10   1   11.00    6.30
  13 -10   1   12.30    3.50
  13  10  -1   15.10    4.20
  13 -10   1   18.00    3.70
  13  10  -1   13.00    3.60
  13 -10   1    6.60    4.30
  13 -10  -1   15.50    5.00
  13  10   1    6.40    3.70
  13 -10  -1   16.10    3.60
 -13  10  -1    6.20    3.40
  13 -10  -1   17.20    3.60
  13  10   1   15.10    3.30
 -13  10  -1   19.10    4.40
  13  10   1   17.40    3.80
 -13 -10   1   10.90    4.10
 -14 -10  -1    4.40    3.50
  14  10  -1    0.70    3.20
  14 -10   1   -2.80    3.40
  14 -10   1   -2.00    2.10
 -14  10   1   -1.80    2.60
  14  10  -1    4.60    2.70
  14 -10   1   -0.60    2.60
 -14  10   1    2.10    3.00
  14  10  -1    0.00    2.60
  14 -10  -1   -6.10    3.30
  14  10   1   -0.20    2.80
  14 -10  -1   -0.30    2.50
  14  10   1    3.30    3.40
 -14  10  -1    0.10    3.10
  14 -10  -1   -0.60    2.50
 -14 -10   1   -2.80    2.70
 -14  10  -1    2.40    3.10
 -15  10   1   59.19    6.30
 -15 -10  -1   44.00    6.40
  15 -10   1   68.19    7.00
  15 -10   1   46.30    7.00
  15 -10   1   59.49    6.10
  15 -10   1   41.00    5.10
  15  10  -1   44.50    5.70
  15 -10  -1   44.60    6.70
  15 -10  -1   34.40    5.00
 -15 -10   1   69.59    7.60
 -15  10  -1   59.59    6.10
  15  10   1   42.80    5.60
  15 -10  -1   49.30    5.90
  16 -10   1    2.70    3.00
  16 -10   1    1.20    2.80
  16  10  -1   -4.00    2.70
  16 -10   1    0.20    3.40
 -16  10   1    4.00    2.80
 -16 -10   1    2.30    3.10
  16 -10  -1   -2.80    2.80
 -16  10  -1    7.50    3.30
  16  10   1    3.30    3.40
  16 -10  -1   -1.00    3.30
   0  11  -1    1.40    1.80
   0 -11  -1    1.50    1.40
   0  11  -1    0.30    1.40
   0 -11   1   -0.80    1.90
   0  11   1   -1.80    1.70
   0 -11   1    3.00    2.90
   0 -11  -1    1.10    2.70
   0  11   1   -2.40    2.20
   0  11  -1    2.20    2.50
   0 -11  -1    0.50    2.00
   0 -11   1    1.20    1.50
   0  11   1    0.10    1.40
   1 -11   1   79.49    6.30
  -1  11   1   67.59    5.70
   1 -11   1   77.69    5.30
  -1  11   1   68.29    4.10
  -1 -11  -1   79.29    5.60
   1 -11   1   73.69    4.20
  -1 -11  -1   82.59    6.10
  -1 -11  -1   77.39    4.20
   1  11  -1   83.99    5.20
   1  11  -1   79.39    4.30
   1  11  -1   73.39    5.80
  -1  11   1   76.29    4.90
  -1 -11   1   78.89    4.40
  -1  11  -1   70.09    5.90
   1  11   1   68.69    3.90
  -1  11  -1   84.19    4.90
   1 -11  -1   80.49    6.30
   1 -11  -1   79.49    5.40
   1 -11  -1   81.39    4.20
  -1  11  -1   79.59    4.40
  -1 -11   1   83.89    5.50
  -1 -11   1   74.59    6.10
   1  11   1   75.39    5.70
   1  11   1   74.69    5.90
  -2 -11  -1    1.30    1.50
  -2  11   1    1.20    1.50
  -2  11   1    6.50    2.10
   2 -11   1    0.60    1.50
   2  11  -1    3.50    2.50
   2  11  -1    1.10    2.40
  -2 -11  -1    0.90    2.20
  -2  11   1   -0.20    2.40
   2  11  -1    2.80    1.60
  -2 -11  -1    2.30    2.70
   2 -11   1   -0.10    2.90
   2 -11   1    3.40    2.20
  -2 -11   1    1.60    2.70
  -2  11  -1    0.10    1.70
  -2 -11   1    2.30    1.70
   2  11   1   -2.80    2.10
   2 -11  -1   -1.00    2.90
  -2  11  -1   -0.20    1.50
   2 -11  -1    1.50    1.40
   2 -11  -1    2.50    2.20
  -2  11  -1    0.10    2.30
   2  11   1    2.10    2.10
  -2 -11   1    0.10    2.20
   2  11   1    1.60    1.40
   3 -11   1   20.60    2.60
   3 -11   1   20.40    4.30
   3  11  -1   18.40    2.50
  -3  11   1   19.30    4.10
   3 -11   1   23.00    3.30
  -3  11   1   19.80    3.60
  -3 -11  -1   19.90    3.70
   3  11  -1   27.20    3.70
  -3 -11  -1   22.40    3.60
   3  11  -1   24.10    3.80
  -3  11   1   19.40    2.50
  -3 -11   1   19.40    3.70
  -3  11  -1   20.40    2.90
   3 -11  -1   24.90    4.60
  -3  11  -1   19.80    4.00
   3  11   1   17.40    2.40
   3 -11  -1   18.60    3.10
  -3 -11   1   16.70    2.60
   3  11   1   21.40    3.50
  -3  11  -1   22.40    2.80
   3  11   1   15.90    3.30
  -3 -11   1   15.80    3.30
   3 -11  -1   23.40    2.60
   4 -11   1    9.20    3.80
   4 -11   1    8.30    2.20
  -4  11   1    6.70    2.00
   4  11  -1   10.20    2.20
  -4 -11  -1    9.00    2.90
  -4  11   1    8.40    2.40
   4  11  -1    5.50    2.60
   4 -11   1    8.00    2.50
   4  11  -1    9.70    2.90
  -4 -11  -1    8.10    3.00
  -4  11   1    7.00    3.40
  -4  11  -1    3.60    3.00
  -4  11  -1    7.50    2.30
   4  11   1    7.90    2.00
  -4  11  -1    7.30    2.10
  -4 -11   1    4.30    2.70
   4 -11  -1   10.70    3.80
   4 -11  -1   11.00    2.70
   4  11   1   11.40    2.90
   4  11   1    7.80    2.80
  -4 -11   1    7.80    2.90
   4 -11  -1   10.70    2.10
   5 -11   1    0.60    3.00
  -5 -11  -1    0.50    2.40
  -5 -11  -1   -2.40    2.20
  -5  11   1   -2.30    2.60
  -5  11   1    0.90    1.90
   5  11  -1   -1.40    2.30
   5  11  -1    0.90    2.10
   5 -11   1    0.50    1.70
  -5  11   1    0.50    1.90
   5 -11   1    0.50    2.00
   5  11  -1    1.80    1.80
  -5 -11   1   -1.00    2.20
   5 -11  -1    1.30    1.70
   5 -11  -1    2.70    2.20
   5  11   1   -3.50    2.20
  -5  11  -1   -3.20    2.50
  -5  11  -1    0.20    1.80
   5  11   1   -0.70    1.80
   5  11   1    1.00    1.70
  -5 -11   1   -2.90    2.30
  -5  11  -1   -1.90    2.20
   5 -11  -1    2.90    3.10
  -6  11   1  260.87   12.00
   6 -11   1  273.77   12.50
   6 -11   1  257.87    9.60
  -6  11   1  290.07   11.40
  -6 -11  -1  271.97   11.50
  -6  11   1  265.87   10.50
   6 -11   1  262.57   10.20
   6  11  -1  272.87   10.20
   6  11  -1  264.17    9.60
   6  11  -1  263.27   11.10
  -6 -11  -1  263.47   10.40
   6  11   1  268.77    9.40
   6  11   1  267.57    9.80
  -6  11  -1  271.97   10.10
   6  11   1  271.17   10.20
   6  11   1  268.07   11.10
  -6  11  -1  266.67   10.40
  -6 -11   1  259.57   10.30
   6 -11  -1  266.67   12.40
   6 -11  -1  264.47    9.50
  -6  11  -1  257.37   12.10
  -6 -11   1  270.77   11.60
   6 -11  -1  281.17   10.60
  -7 -11  -1   -1.60    2.60
  -7  11   1    1.70    2.30
   7 -11   1    0.70    3.40
   7 -11   1   -1.50    2.00
  -7  11   1    0.90    3.00
   7 -11   1    4.40    2.20
  -7 -11  -1    1.20    2.40
   7  11  -1    1.60    2.00
   7  11  -1   -1.90    2.60
  -7  11   1    1.90    2.20
   7  11  -1   -0.50    2.00
   7  11  -1    1.40    1.90
   7  11   1    2.90    2.20
   7 -11  -1   -0.50    2.10
   7  11   1    5.30    3.10
  -7 -11   1    0.40    2.20
  -7  11  -1    7.00    2.60
   7  11   1   -1.30    1.90
  -7  11  -1   -3.10    3.00
   7 -11  -1    1.30    2.00
  -7 -11   1    0.80    2.90
  -7  11  -1    3.20    2.30
   7 -11  -1   -2.30    3.40
   7  11   1    1.90    2.00
  -8  11   1  286.37   10.80
  -8  11   1  272.37   12.70
  -8  11   1  269.17   11.10
  -8 -11  -1  269.57   12.20
  -8 -11  -1  272.17   10.10
   8 -11   1  264.47   10.60
   8  11  -1  272.57   10.60
   8  11  -1  279.87   11.90
   8  11  -1  260.97   10.00
   8 -11   1  264.07   12.90
   8 -11   1  275.37   10.30
   8 -11  -1  268.07   10.90
   8 -11  -1  272.27   13.00
   8  11   1  273.07   10.10
   8  11   1  275.67    9.90
  -8 -11   1  274.67   10.00
   8  11   1  293.07   12.10
   8  11   1  254.07   10.20
  -8  11  -1  263.67   12.60
   8 -11  -1  281.37   10.10
  -8  11  -1  274.27   11.00
  -8  11  -1  275.27   10.80
  -8 -11   1  271.97   12.30
   9  11  -1   83.59    5.50
  -9  11   1   80.59    6.00
   9  11  -1   82.69    4.50
  -9 -11  -1   81.49    9.30
   9 -11   1   80.89    5.60
   9 -11   1   84.89    7.70
  -9 -11  -1   78.59    4.80
   9 -11   1   82.69    5.60
  -9  11   1   75.59    6.00
   9  11  -1   81.19    6.80
  -9  11   1   90.19    7.60
   9  11  -1   75.79    5.80
  -9  11  -1   86.59    7.40
   9  11   1   81.89    6.80
   9 -11  -1   79.19    5.80
   9  11   1   83.49    5.50
  -9 -11   1   83.29    4.70
  -9 -11   1   78.69    8.30
  -9  11  -1   86.59    6.20
   9  11   1   79.69    4.60
   9 -11  -1   79.99    5.40
  -9  11  -1   84.39    6.00
   9 -11  -1   81.39    8.00
   9  11   1   87.79    5.80
 -10  11   1   56.19    5.70
 -10  11   1   54.99    6.30
 -10 -11  -1   57.49    6.70
  10 -11   1   56.39    6.90
 -10 -11  -1   53.09    3.70
 -10  11   1   65.29    5.50
  10  11  -1   57.19    3.40
  10 -11   1   56.39    5.10
  10  11  -1   48.70    5.90
  10  11  -1   53.49    5.30
  10  11  -1   53.19    4.80
  10 -11  -1   63.19    5.30
  10  11   1   48.40    6.00
  10 -11  -1   62.09    5.00
  10 -11  -1   55.29    7.10
  10  11   1   59.19    3.50
 -10 -11   1   59.79    3.60
 -10  11  -1   55.99    5.60
 -10  11  -1   68.59    5.80
 -10  11  -1   56.59    6.70
 -10 -11   1   66.99    6.80
  10  11   1   59.19    5.00
  10  11   1   62.79    5.20
 -11  11   1   -3.60    2.40
  11  11  -1    0.00    0.70
  11 -11   1   -1.30    2.20
 -11 -11  -1    0.50    1.00
  11  11  -1    1.30    2.30
  11  11  -1   -3.40    2.90
  11  11  -1   -1.80    2.30
 -11  11   1    1.90    3.20
 -11 -11  -1   -2.20    3.00
  11 -11   1    0.60    3.70
  11 -11   1    5.10    2.70
 -11  11  -1   -1.70    2.40
  11 -11  -1   -1.40    2.30
  11  11   1   -1.50    3.10
  11 -11  -1   -4.30    3.50
 -11 -11   1   -2.20    3.00
 -11  11  -1    0.90    3.10
  11  11   1   -2.30    2.90
  11  11   1    1.40    2.30
  11 -11  -1    1.20    2.50
  12  11  -1   88.59    6.20
 -12 -11  -1   82.79    7.50
  12  11  -1   79.09    7.40
  12  11  -1   70.09    6.30
  12 -11   1   70.89    6.00
 -12  11   1   78.29    6.60
 -12  11   1   89.99    7.50
  12 -11   1   79.59    6.00
  12 -11   1   71.19    7.60
  12  11   1   94.29    6.10
  12 -11  -1   82.49    6.10
  12  11   1   74.79    6.10
  12 -11  -1   63.39    7.80
 -12  11  -1   65.19    7.30
  12  11   1   76.59    7.40
 -12  11  -1   98.49    7.80
  12 -11  -1   82.69    6.50
 -12 -11   1   75.69    7.60
 -13 -11  -1    5.40    3.40
  13  11  -1   -1.30    2.00
 -13  11   1    2.40    3.00
  13  11  -1    0.40    3.30
 -13  11   1   -1.80    2.60
  13 -11   1   -3.30    3.30
  13 -11   1   -0.30    2.30
  13  11  -1    3.20    2.90
  13 -11   1    1.10    2.50
  13  11   1   -3.60    3.60
  13 -11  -1   -0.50    2.50
 -13  11  -1    3.90    3.10
  13  11   1    1.30    2.60
  13 -11  -1   -5.30    2.20
 -13  11  -1    1.30    2.70
  13 -11  -1   -4.10    3.60
  13  11   1   -1.70    3.10
 -13 -11   1    3.00    3.20
 -14  11   1    2.80    3.10
  14 -11   1    3.20    3.00
  14  11  -1    2.60    3.00
 -14  11   1    9.30    3.40
  14  11  -1    2.90    2.60
 -14 -11  -1    2.40    3.20
  14 -11   1   -0.30    2.40
  14  11   1   -0.50    2.70
 -14 -11   1    4.00    3.10
  14 -11  -1    5.30    3.00
  14  11   1    2.40    2.50
 -14  11  -1    7.10    3.20
  14 -11  -1    3.80    2.80
  14 -11  -1   -5.80    3.90
 -15  11   1   22.20    4.60
  15  11  -1   15.20    4.10
 -15 -11  -1   17.40    4.80
  15 -11   1   10.30    3.70
  15 -11   1    3.90    4.40
  15 -11   1    9.60    3.40
  15 -11  -1    8.90    3.50
  15 -11  -1    8.60    5.00
 -15 -11   1   14.80    6.90
 -15  11  -1   17.50    4.30
  15 -11  -1   17.10    4.00
  15  11   1    8.70    3.60
 -16 -11  -1  131.39   10.10
  16 -11   1  130.09    8.60
 -16  11   1  155.58    9.70
  16  11  -1  125.89    9.10
  16 -11   1  136.09    8.80
  16 -11   1   94.99    9.20
  16  11   1  135.39   10.50
  16 -11  -1  132.39    8.40
 -16 -11   1  151.98   10.90
  16 -11  -1   95.59    9.20
 -16  11  -1  153.08    9.80
  16 -11  -1  123.29    8.70
   0  12  -1  257.07   11.40
   0 -12   1  273.67   11.90
   0  12   1  256.57   10.20
   0 -12   1  264.87    9.20
   0  12   1  242.88   11.10
   0  12  -1  272.37    9.30
   0  12  -1  269.57   10.20
   0 -12  -1  261.67    9.00
   0 -12  -1  277.57   12.00
   0 -12  -1  264.97   10.60
   0 -12   1  253.57   10.40
   0  12   1  256.37    8.90
   1 -12   1    2.40    1.80
   1 -12   1    5.00    3.30
  -1 -12  -1    0.70    1.60
  -1  12   1   -0.30    1.60
  -1 -12  -1   -0.60    3.30
  -1  12   1    0.60    2.00
  -1  12   1   -1.90    2.60
  -1 -12  -1    1.40    2.60
   1  12  -1   -1.30    2.50
   1  12  -1    0.50    2.00
   1 -12   1    0.40    2.30
   1  12  -1    2.20    1.80
   1  12   1    0.70    1.50
   1  12   1   -0.80    2.60
  -1 -12   1    0.40    2.30
  -1  12  -1    0.80    1.80
  -1  12  -1    1.10    1.90
   1 -12  -1    2.50    2.40
  -1  12  -1   -2.10    2.40
  -1 -12   1    1.30    1.70
   1 -12  -1   -0.30    1.50
   1  12   1   -1.10    2.10
   1 -12  -1   -0.70    2.70
   2  12  -1    3.20    1.80
   2 -12   1    3.10    1.90
   2  12  -1   -0.50    2.60
  -2  12   1    2.10    2.90
  -2 -12  -1    1.80    2.50
  -2  12   1    3.60    2.20
   2 -12   1    4.80    3.60
  -2  12   1    3.90    1.80
  -2 -12  -1    1.70    1.70
   2 -12   1    4.10    2.40
   2  12  -1    5.80    2.60
  -2 -12  -1    2.30    3.10
  -2 -12   1    3.10    1.90
   2  12   1    5.90    1.80
   2 -12  -1    3.40    1.80
   2 -12  -1    6.40    3.60
  -2 -12   1    4.30    3.20
  -2  12  -1    3.60    2.10
  -2  12  -1    5.10    2.10
   2 -12  -1    5.30    2.70
  -2 -12   1    2.70    2.50
  -2  12  -1    1.20    2.90
   2  12   1    5.90    2.60
   2  12   1    6.00    3.00
   3 -12   1    2.20    2.40
  -3  12   1   -0.70    3.00
   3 -12   1    3.80    1.90
   3  12  -1   -0.10    1.70
  -3  12   1    2.00    1.80
  -3 -12  -1    2.30    2.60
  -3 -12  -1    2.00    2.90
   3 -12   1    4.80    3.60
  -3  12   1    3.70    2.10
   3  12  -1    2.80    2.50
   3  12  -1   -0.30    2.30
  -3  12  -1    2.20    3.50
   3 -12  -1   -0.10    2.20
  -3 -12   1    0.40    1.70
  -3  12  -1    0.90    1.90
  -3  12  -1    3.90    3.30
   3  12   1   -0.20    2.40
  -3 -12   1    2.40    2.90
   3 -12  -1   -0.40    3.30
   3 -12  -1    2.00    1.70
  -3 -12   1   -1.50    2.50
   3  12   1    0.90    1.70
   3  12   1    3.00    2.50
  -4 -12  -1   98.39    6.80
  -4  12   1   80.09    6.90
   4  12  -1   93.09    6.40
   4  12  -1   91.29    5.70
  -4 -12  -1   87.29    6.60
   4  12  -1   91.89    6.30
  -4  12   1   82.99    5.60
   4 -12   1   95.89    6.10
   4 -12   1   87.79    5.00
  -4  12   1   90.19    5.20
   4 -12   1   94.89    7.70
   4  12   1   93.19    6.10
  -4 -12   1   86.79    6.60
  -4  12  -1   96.99    5.40
   4 -12  -1   87.29    4.90
  -4  12  -1   91.29    5.60
   4 -12  -1   89.59    7.60
  -4 -12   1   87.89    6.60
   4  12   1  101.39    5.00
  -4  12  -1   81.09    7.00
   4  12   1  101.69    6.60
   4 -12  -1   94.19    6.20
   5 -12   1   13.00    3.20
  -5  12   1    9.20    2.70
  -5 -12  -1    8.70    3.30
  -5 -12  -1    9.10    3.30
  -5  12   1    9.10    3.80
  -5  12   1    8.30    2.50
   5  12  -1   13.60    2.60
   5  12  -1    6.60    3.00
   5 -12   1    8.80    2.40
   5 -12   1    4.80    3.60
   5  12  -1   10.60    3.30
   5  12   1    8.90    3.00
   5  12   1   10.60    2.30
   5 -12  -1   12.60    3.10
   5 -12  -1   15.70    4.60
  -5  12  -1   11.50    2.80
   5 -12  -1    9.60    2.40
  -5 -12   1    6.80    3.30
  -5 -12   1    8.60    3.30
  -5  12  -1    8.50    2.60
  -5  12  -1   10.30    3.90
   5  12   1    9.80    3.30
  -6 -12  -1   75.99    6.00
   6 -12   1   78.39    7.60
  -6 -12  -1   74.09    6.50
  -6  12   1   74.09    7.00
  -6  12   1   72.59    5.10
   6 -12   1   84.79    5.10
   6  12  -1   75.69    5.50
   6 -12   1   83.89    5.70
   6  12  -1   69.19    6.10
   6  12  -1   83.59    5.10
  -6  12   1   77.09    5.70
   6 -12  -1   77.29    5.70
  -6 -12   1   75.59    6.60
   6  12   1   76.59    4.80
   6  12   1   80.79    5.70
  -6  12  -1   73.39    5.40
  -6 -12   1   66.29    5.70
   6 -12  -1   84.39    5.10
   6 -12  -1   72.09    7.40
  -6  12  -1   74.79    5.30
   6  12   1   78.79    6.30
   6  12   1   74.29    5.10
  -6  12  -1   84.19    7.30
   7 -12   1   19.50    3.30
   7  12  -1   14.80    4.00
  -7  12   1   22.60    3.80
  -7 -12  -1    8.90    3.70
   7 -12   1   15.80    3.40
   7  12  -1   22.60    3.20
   7 -12   1   22.10    5.20
   7  12  -1   20.60    3.40
   7  12  -1   14.10    3.00
  -7 -12  -1   21.00    3.80
  -7  12   1   21.90    3.50
  -7  12   1   18.90    4.60
  -7 -12   1   19.80    3.50
   7  12   1   17.70    2.90
   7  12   1   17.50    3.20
   7  12   1   18.30    3.20
   7 -12  -1   18.10    5.00
  -7  12  -1   21.20    3.60
  -7  12  -1   18.60    3.40
   7 -12  -1   17.60    3.00
  -7  12  -1   19.00    4.70
  -7 -12   1   15.80    4.30
   7  12   1   18.20    4.00
   7 -12  -1   17.00    3.40
   8  12  -1   40.70    5.40
   8 -12   1   40.90    4.20
  -8  12   1   49.40    5.00
   8  12  -1   37.00    4.30
   8 -12   1   46.20    5.00
   8  12  -1   45.60    4.40
  -8  12   1   42.30    5.10
   8 -12   1   45.70    6.70
  -8 -12  -1   44.80    5.90
  -8  12   1   51.49    6.30
   8  12  -1   44.90    4.30
  -8 -12  -1   40.20    4.50
  -8 -12   1   40.80    4.30
   8  12   1   54.79    6.00
   8 -12  -1   43.20    6.50
   8  12   1   47.40    4.30
  -8  12  -1   42.40    6.20
   8  12   1   44.90    4.60
   8  12   1   48.10    4.50
   8 -12  -1   46.40    4.80
  -8 -12   1   45.60    5.80
  -8  12  -1   44.60    4.70
  -8  12  -1   45.90    4.70
   8 -12  -1   54.09    4.60
  -9  12   1    1.80    2.60
   9 -12   1    0.80    2.30
   9  12  -1    1.50    2.20
  -9  12   1   -0.10    2.90
   9 -12   1   -0.60    2.50
  -9 -12  -1    2.40    3.30
   9  12  -1    1.40    3.20
   9 -12   1   -4.90    3.40
   9  12  -1    2.20    2.50
   9  12  -1    3.30    1.90
  -9 -12  -1    1.00    2.00
  -9  12   1   -1.30    2.40
  -9  12  -1    1.10    3.20
   9  12   1    1.50    1.90
  -9 -12   1    0.00    1.90
  -9  12  -1    2.80    2.50
  -9  12  -1    0.50    2.40
   9  12   1    0.80    3.00
   9 -12  -1    1.00    2.30
  -9 -12   1    4.30    3.60
   9  12   1    4.60    2.30
   9 -12  -1   -2.10    3.60
   9  12   1    4.30    2.40
   9 -12  -1    3.50    2.30
 -10  12   1    5.60    3.70
  10  12  -1   -1.80    2.10
  10 -12   1    1.30    2.30
  10 -12   1    3.70    2.60
  10  12  -1    2.80    3.30
 -10  12   1   -1.30    2.40
 -10 -12  -1    0.60    3.10
  10  12  -1    2.50    2.30
 -10  12   1    0.30    2.40
 -10 -12  -1    0.60    1.80
  10 -12   1   -2.40    3.80
  10  12  -1    1.90    1.50
  10  12   1    6.30    2.60
  10  12   1   -2.60    3.00
 -10  12  -1    1.30    2.70
  10  12   1    0.10    2.10
  10 -12  -1   -5.00    3.70
  10  12   1    0.80    1.60
 -10 -12   1    0.70    1.70
 -10 -12   1    2.80    3.10
  10 -12  -1    2.80    2.70
 -10  12  -1    0.00    2.20
 -10  12  -1    3.50    3.40
  10 -12  -1    5.90    2.50
  11  12  -1    1.50    2.20
 -11  12   1    0.80    2.60
  11 -12   1    1.80    2.50
 -11 -12  -1    5.20    3.50
  11 -12   1    2.90    4.10
 -11  12   1    1.00    2.70
  11  12  -1    3.20    2.80
 -11  12   1    6.40    3.70
  11  12  -1    4.00    1.30
  11  12  -1    4.40    3.40
  11 -12   1    0.10    2.40
 -11 -12  -1    1.80    1.40
 -11  12  -1    3.00    2.90
  11  12   1    1.60    1.20
  11  12   1    2.50    2.50
  11 -12  -1    0.60    2.40
  11 -12  -1    3.50    2.80
 -11  12  -1    7.10    3.50
 -11  12  -1    4.00    2.70
 -11 -12   1    2.40    1.30
  11  12   1    5.90    3.70
 -11 -12   1   -0.80    3.20
  11 -12  -1   -2.60    3.90
  11  12   1   -2.10    2.30
  12  12  -1    0.10    3.30
  12 -12   1   -3.90    2.10
 -12 -12  -1   -0.90    3.30
  12 -12   1   -0.10    4.00
 -12  12   1    5.50    3.30
 -12  12   1    2.20    3.40
  12  12  -1    0.90    2.60
  12 -12   1   -1.40    2.30
 -12  12  -1    4.60    3.30
  12 -12  -1   -0.90    2.30
  12 -12  -1    2.60    2.90
  12 -12  -1   -5.20    3.60
  12  12   1    1.40    2.20
  12  12   1    1.00    2.40
  12  12   1    0.20    3.20
 -12  12  -1   -2.00    2.60
 -12 -12   1    3.10    3.50
 -13  12   1    4.00    3.40
  13 -12   1   -1.20    2.40
 -13  12   1   -1.40    2.80
  13 -12   1   -5.40    2.30
  13  12  -1    3.40    3.00
  13  12  -1    1.60    2.30
 -13 -12  -1    0.60    3.10
  13 -12   1   -3.00    3.30
  13 -12  -1   -5.50    3.50
 -13 -12   1   -0.20    3.30
  13  12   1    0.20    2.40
  13 -12  -1    0.60    2.50
 -13  12  -1    1.90    3.10
  13 -12  -1   -1.40    2.40
  13  12   1    1.40    2.60
 -13  12  -1    2.50    3.00
 -14  12   1   27.10    5.10
  14 -12   1   21.90    4.30
 -14 -12  -1   17.30    4.70
  14 -12   1   15.80    3.80
  14 -12   1    5.70    4.80
  14  12  -1   13.90    4.00
  14 -12  -1    8.30    4.90
 -14 -12   1   16.30    4.50
 -14  12  -1   28.50    5.30
  14  12   1   17.90    3.80
  14  12   1    8.90    3.80
  14 -12  -1   11.00    3.50
  14 -12  -1   12.20    3.90
 -15 -12  -1   10.40    3.70
  15 -12   1  -10.70    3.70
  15  12  -1   -1.70    3.00
  15 -12   1   -0.20    2.90
 -15  12   1    8.30    3.60
  15  12   1    3.80    3.20
 -15  12  -1    8.80    3.40
  15 -12  -1   -4.90    2.80
  15 -12  -1   -2.00    3.30
 -15 -12   1    4.40    3.50
  15 -12  -1  -10.30    3.60
   0 -13  -1   -2.40    3.30
   0 -13   1    0.40    1.80
   0 -13  -1   -0.40    1.70
   0 -13  -1   -1.50    2.60
   0  13   1   -0.50    1.70
   0  13  -1   -2.50    1.50
   0  13   1   -3.70    2.80
   0  13  -1   -3.40    2.90
   0  13   1    0.60    2.20
   0 -13   1    1.90    3.40
   0  13  -1    0.00    2.00
   0 -13   1   -0.90    2.50
  -1 -13  -1    3.30    3.40
  -1 -13  -1    3.30    2.90
   1  13  -1   -1.90    2.20
   1  13  -1   -2.20    1.60
   1 -13   1   -4.30    1.60
  -1  13   1   -2.00    2.00
   1 -13   1    2.00    3.50
   1 -13   1   -1.00    2.50
  -1  13   1    1.90    1.80
  -1  13   1    1.50    3.20
   1  13  -1   -4.40    2.50
  -1 -13  -1    2.50    1.90
   1 -13  -1   -1.20    3.40
  -1  13  -1   -0.70    1.70
  -1 -13   1    0.40    1.90
   1  13   1    0.90    2.20
   1 -13  -1   -1.00    1.60
   1 -13  -1    1.90    2.60
  -1  13  -1    1.40    2.20
   1  13   1   -0.30    1.70
   1  13   1   -3.50    2.60
  -1 -13   1    2.30    3.30
  -1 -13   1    2.30    2.70
  -1  13  -1   -2.20    3.00
   2 -13   1   -2.80    1.60
   2  13  -1   -0.80    1.70
   2 -13   1   -0.20    2.50
  -2 -13  -1    0.30    3.20
  -2 -13  -1   -1.90    1.50
   2  13  -1   -3.10    2.40
  -2  13   1    0.20    2.90
   2 -13   1   -1.30    3.50
   2  13  -1   -1.10    2.30
  -2  13   1   -0.70    1.80
  -2 -13  -1    0.10    2.60
  -2  13   1   -2.00    2.00
   2  13   1   -3.30    1.40
   2 -13  -1    1.20    3.50
   2  13   1   -0.80    2.70
  -2  13  -1   -2.10    1.90
  -2  13  -1    0.20    3.10
   2 -13  -1   -1.90    1.70
  -2  13  -1   -3.00    1.80
   2 -13  -1   -1.20    2.40
  -2 -13   1   -1.50    2.40
   2  13   1    1.30    2.50
  -2 -13   1   -0.80    1.80
  -2 -13   1    1.30    3.20
   3 -13   1    2.50    2.70
  -3 -13  -1    0.90    2.90
   3 -13   1    5.10    3.80
   3  13  -1    2.90    2.00
   3  13  -1   -2.30    2.40
  -3  13   1    1.70    3.20
  -3 -13  -1    3.10    3.30
   3 -13   1    1.10    1.90
   3  13  -1    0.40    2.50
  -3  13   1    3.10    2.40
   3 -13  -1   -0.40    1.70
   3  13   1    1.30    1.70
   3 -13  -1    2.70    2.80
   3  13   1   -1.40    2.70
   3 -13  -1    0.80    3.50
   3  13   1    2.10    2.70
  -3  13  -1   -0.30    2.00
  -3  13  -1    1.40    3.20
  -3 -13   1    1.80    2.90
  -3 -13   1    1.50    3.10
  -3  13  -1    4.40    2.40
  -3 -13   1    0.50    1.90
  -4  13   1   84.29    7.30
   4 -13   1   84.29    6.30
  -4  13   1   79.49    5.70
   4 -13   1  101.99    5.50
   4  13  -1   72.49    6.10
   4  13  -1   84.39    6.20
   4 -13   1   77.49    7.50
  -4  13   1   82.69    5.30
  -4 -13  -1   77.59    6.70
   4  13  -1   83.89    5.20
   4  13   1   84.29    5.70
  -4  13  -1   82.79    5.30
   4 -13  -1   74.69    6.20
  -4 -13   1   91.19   12.30
   4  13   1   92.19    6.50
  -4 -13   1   77.79    6.60
  -4  13  -1   82.29    5.70
   4 -13  -1   80.19    4.90
  -4  13  -1   90.49    7.50
   4  13   1   87.39    6.50
   4 -13  -1   89.69    7.80
  -5  13   1   17.80    3.40
  -5 -13  -1   15.00    4.00
   5 -13   1   14.60    3.50
   5  13  -1   15.00    3.60
  -5  13   1   18.00    4.60
  -5  13   1   26.90    3.60
   5 -13   1   19.90    3.10
   5  13  -1   16.00    3.80
   5  13  -1   16.60    2.80
  -5 -13  -1   16.80    4.00
  -5  13  -1   16.00    4.40
   5 -13  -1   18.30    2.90
   5  13   1   18.80    2.80
   5  13   1   16.50    3.70
   5 -13  -1   20.40    5.10
  -5  13  -1   14.90    3.10
  -5 -13   1   16.90    4.10
  -5  13  -1   14.40    3.10
  -5 -13   1   16.10    4.10
   5  13   1   19.50    4.10
   5 -13  -1   21.20    3.80
   6 -13   1  169.78   10.70
   6 -13   1  175.58    7.70
   6  13  -1  160.08    7.40
  -6  13   1  178.78    8.70
  -6  13   1  171.78    7.90
   6  13  -1  162.18    8.30
  -6 -13  -1  180.68    9.00
   6 -13   1  165.78    8.50
  -6  13   1  157.88   11.70
   6  13  -1  176.38    9.20
  -6 -13  -1  179.38   11.50
  -6  13  -1  169.38   12.10
   6  13   1  178.68    7.50
   6 -13  -1  165.48   10.60
   6  13   1  173.48    9.30
  -6 -13   1  180.48    9.00
   6 -13  -1  180.18    8.80
  -6 -13   1  171.78    9.90
  -6  13  -1  165.78    8.30
   6 -13  -1  167.98    7.40
  -6  13  -1  175.78    8.20
   6  13   1  167.38    8.50
  -7 -13  -1   -1.20    2.60
   7 -13   1   -1.60    2.30
  -7  13   1   -2.50    2.20
   7  13  -1    0.80    2.20
  -7  13   1   -2.20    3.00
   7 -13   1   -0.30    2.00
   7  13  -1   -0.20    3.00
   7 -13   1   -2.00    3.80
   7  13  -1   -2.40    1.90
   7  13  -1   -0.10    2.20
  -7 -13  -1    0.40    3.10
  -7  13   1    0.50    2.40
   7 -13  -1   -2.40    1.70
   7  13   1   -0.40    3.10
   7 -13  -1   -2.00    3.60
  -7  13  -1    0.90    2.10
  -7 -13   1   -0.80    2.50
   7 -13  -1    0.30    2.60
  -7  13  -1    1.20    3.30
  -7 -13   1    1.20    3.10
   7  13   1    1.70    2.00
   7  13   1    0.80    2.10
  -7  13  -1   -0.10    2.40
   7  13   1   -0.50    2.20
   8  13  -1   59.99    6.40
  -8  13   1   77.89    6.20
  -8  13   1   63.49    5.40
  -8 -13  -1   61.79    5.40
   8  13  -1   83.39    5.90
  -8  13   1   81.59    7.50
   8  13  -1   70.29    5.10
   8  13  -1   66.79    5.20
   8 -13   1   70.89    5.80
  -8 -13  -1   61.99    6.70
   8 -13   1   72.19    8.00
   8 -13   1   73.59    5.40
   8  13   1   72.49    5.20
   8  13   1   68.89    5.20
   8 -13  -1   62.09    5.10
   8  13   1   64.59    5.20
  -8 -13   1   62.89    6.70
   8 -13  -1   64.59    7.80
   8  13   1   67.39    6.50
  -8 -13   1   66.09    5.40
   8 -13  -1   62.89    5.70
  -8  13  -1   68.89    7.20
  -8  13  -1   69.09    5.60
  -8  13  -1   72.49    6.00
   9 -13   1   -5.50    3.30
   9  13  -1    2.00    2.60
   9  13  -1   -0.50    1.80
  -9  13   1    2.80    2.50
   9  13  -1    2.00    2.30
  -9  13   1   -0.80    3.30
  -9  13   1    0.40    2.50
   9 -13   1   -1.40    2.20
  -9 -13  -1    0.10    2.30
  -9 -13  -1    0.50    3.10
   9  13  -1    2.30    3.30
   9 -13   1    1.80    2.50
  -9 -13   1   -0.80    2.10
   9  13   1    1.60    2.10
   9  13   1   -0.30    1.80
   9  13   1   -4.60    2.60
   9 -13  -1    0.30    2.70
  -9  13  -1   -0.70    3.30
  -9  13  -1    0.50    2.40
  -9  13  -1   -1.00    2.40
   9 -13  -1   -4.40    3.70
   9  13   1    1.50    2.20
  -9 -13   1    1.80    3.20
 -10  13   1    3.00    2.70
 -10  13   1    6.70    4.00
  10  13  -1    0.90    1.70
 -10 -13  -1   -0.40    2.00
  10 -13   1   -2.20    2.30
  10  13  -1    1.90    2.30
  10 -13   1   -4.50    3.70
  10  13  -1    1.60    2.60
 -10 -13  -1    1.10    3.30
  10  13  -1   -3.10    2.80
  10 -13   1   -2.60    2.20
 -10  13   1    0.30    2.50
  10  13   1    1.20    2.10
  10 -13  -1   -5.30    3.80
 -10  13  -1    1.00    2.60
  10  13   1   -1.70    3.00
 -10  13  -1   -1.50    3.00
 -10 -13   1    1.10    2.00
  10  13   1    1.30    1.70
  10 -13  -1    0.00    2.60
 -10  13  -1    1.40    2.70
  10 -13  -1    1.50    2.30
  10  13   1   -2.80    2.20
 -10 -13   1    1.60    3.10
 -11 -13  -1    2.90    3.40
 -11  13   1    4.80    3.20
  11 -13   1   -2.60    3.70
  11  13  -1    3.10    2.80
 -11  13   1    2.40    2.70
  11  13  -1    3.00    2.20
  11  13  -1   -0.40    3.00
  11 -13   1    4.40    2.80
  11 -13   1    2.90    2.90
 -11  13   1   -0.20    2.60
 -11 -13  -1    3.30    1.70
  11  13  -1    3.20    1.40
  11 -13  -1    2.10    4.30
 -11  13  -1    1.30    2.70
  11 -13  -1    3.00    2.90
 -11  13  -1    9.50    3.90
  11  13   1    3.60    1.60
 -11 -13   1    3.70    1.70
  11  13   1    7.50    2.70
  11  13   1    9.50    3.00
  11 -13  -1    7.20    2.80
 -11 -13   1    8.30    3.80
 -11  13  -1   -0.80    2.80
  11  13   1    6.00    4.00
 -12  13   1  118.09    8.90
  12 -13   1  105.89    7.40
  12 -13   1   92.89    9.30
  12  13  -1  104.19    6.80
 -12  13   1   91.69    7.30
  12 -13   1   93.29    6.70
  12  13  -1  113.79    7.70
 -12 -13  -1  111.69    8.90
  12 -13  -1   99.59    9.70
 -12  13  -1  122.49    9.10
  12  13   1  117.99    7.50
 -12 -13   1  113.69    9.20
  12 -13  -1  115.29    7.60
 -12  13  -1   92.69    7.50
  12 -13  -1  107.09    7.00
  12  13   1  113.19    7.50
 -13 -13  -1    1.30    3.30
 -13  13   1   -4.20    2.60
  13  13  -1   -1.30    2.30
  13  13  -1    0.50    3.00
  13 -13   1    0.10    2.70
 -13  13   1    2.20    3.10
  13 -13   1   -9.60    3.40
  13 -13   1    0.50    2.70
  13 -13  -1    1.90    2.60
  13  13   1    0.80    2.80
  13  13   1    4.60    2.40
  13 -13  -1   -2.60    2.60
 -13  13  -1   12.60    4.00
 -13 -13   1    1.10    3.40
  13 -13  -1   -4.80    4.10
 -14 -13  -1    8.00    3.90
  14 -13   1    3.90    3.20
 -14  13   1   16.50    4.30
  14 -13   1    1.50    3.10
  14  13  -1    2.80    3.20
 -14 -13   1   11.30    4.40
 -14  13  -1   14.70    4.00
  14  13   1   -3.00    2.80
  14 -13  -1    2.10    2.90
  14 -13  -1    4.00    3.40
   0 -14  -1  369.56   12.20
   0  14   1  360.96   13.70
   0 -14   1  362.86   12.30
   0 -14  -1  358.66   15.40
   0 -14   1  380.66   15.80
   0 -14   1  393.06   14.40
   0 -14  -1  390.36   14.40
   0  14   1  355.46   15.10
   0  14   1  383.96   12.20
   0  14  -1  378.36   13.70
   0  14  -1  370.96   12.40
   0  14  -1  363.96   15.20
   1 -14   1   12.90    4.60
   1  14  -1    6.60    2.30
   1 -14   1    5.00    2.20
  -1 -14  -1    3.80    3.20
   1  14  -1    4.80    2.80
   1  14  -1   10.60    3.90
   1 -14   1    7.70    3.20
  -1 -14  -1    6.50    2.20
  -1  14   1    6.80    2.30
  -1 -14  -1    7.50    4.10
  -1  14   1    6.50    3.70
  -1  14   1    5.70    2.80
   1 -14  -1    6.90    4.10
  -1 -14   1    3.60    2.20
   1 -14  -1   10.50    3.50
  -1 -14   1   11.90    3.70
   1  14   1    6.10    3.60
  -1  14  -1    5.40    2.30
  -1  14  -1    6.90    3.80
   1 -14  -1    7.40    2.30
   1  14   1    6.00    2.90
  -1 -14   1   10.90    4.30
   1  14   1    8.90    2.40
  -1  14  -1    9.10    2.90
  -2 -14  -1   61.09    4.50
  -2 -14  -1   53.99    6.50
   2 -14   1   55.09    7.20
  -2  14   1   56.29    5.40
   2 -14   1   59.59    6.00
  -2  14   1   58.39    6.50
  -2  14   1   67.59    4.70
   2  14  -1   62.09    5.70
  -2 -14  -1   56.39    6.00
   2  14  -1   59.09    6.00
   2  14  -1   52.99    4.40
   2 -14   1   57.19    4.60
  -2  14  -1   62.29    4.80
  -2  14  -1   59.09    5.20
   2 -14  -1   55.69    7.00
   2  14   1   57.19    6.30
  -2 -14   1   55.99    6.10
  -2 -14   1   64.19    6.70
  -2 -14   1   65.39    4.90
   2 -14  -1   56.29    4.20
   2  14   1   62.69    4.40
   2  14   1   56.59    5.50
   2 -14  -1   54.49    5.80
  -2  14  -1   63.59    6.90
   3  14  -1   -0.50    2.70
   3 -14   1    2.50    3.00
  -3  14   1    4.10    2.40
  -3  14   1    6.30    3.60
  -3 -14  -1    7.10    3.50
   3 -14   1    5.60    2.30
   3  14  -1    1.80    2.10
  -3 -14  -1    7.50    3.80
   3  14  -1    4.20    3.20
  -3  14   1    3.20    2.40
   3 -14   1    4.60    4.10
  -3 -14   1    0.70    2.00
   3  14   1    4.20    3.20
  -3  14  -1    4.20    2.40
   3 -14  -1    4.40    4.10
   3 -14  -1    4.00    3.20
  -3  14  -1    4.80    3.70
  -3  14  -1    3.90    2.60
   3  14   1    4.50    2.10
   3 -14  -1    7.40    2.30
   3  14   1    2.00    2.80
  -3 -14   1    5.30    3.60
  -3 -14   1    2.30    3.10
   4  14  -1   26.00    4.50
   4  14  -1   28.00    4.40
   4 -14   1   31.90    6.00
   4  14  -1   29.90    3.60
  -4  14   1   30.90    4.30
  -4  14   1   28.10    3.60
  -4 -14  -1   27.50    5.10
   4 -14   1   26.30    3.40
   4 -14   1   24.20    4.10
   4 -14  -1   24.40    3.20
  -4  14  -1   27.70    4.00
   4 -14  -1   27.30    4.30
  -4  14  -1   27.90    3.70
  -4 -14   1   26.80    4.80
   4 -14  -1   24.40    5.60
   4  14   1   28.00    4.60
   4  14   1   25.80    3.20
  -4  14  -1   36.80    9.60
  -4 -14   1   27.20    5.10
   4  14   1   24.90    4.40
  -5  14   1   65.09    7.00
   5  14  -1   65.69    6.00
   5 -14   1   66.09    8.10
  -5 -14  -1   57.39    6.40
   5  14  -1   68.49    4.90
  -5  14   1   71.69    5.40
  -5 -14  -1   69.89    6.70
   5 -14   1   65.29    6.20
  -5  14   1   62.89    5.60
   5  14  -1   67.39    6.50
   5 -14   1   59.09    4.70
   5  14   1   67.49    4.90
  -5 -14   1   68.69    6.50
  -5  14  -1   60.39    5.10
  -5  14  -1   65.29    5.40
   5 -14  -1   63.29    7.40
   5 -14  -1   69.09    6.00
  -5  14  -1   57.29    6.80
   5 -14  -1   64.19    4.70
   5  14   1   61.99    5.90
   5  14   1   58.99    6.10
  -5 -14   1   63.99    6.40
   6 -14   1   24.70    4.20
   6  14  -1   28.80    4.90
   6 -14   1   33.10    3.80
  -6  14   1   33.90    4.50
  -6 -14  -1   25.00    4.70
  -6  14   1   38.60    6.10
  -6 -14  -1   24.30    4.70
   6  14  -1   34.20    3.80
  -6  14   1   24.00    3.70
   6 -14   1   30.30    6.10
   6  14  -1   26.30    4.20
   6  14   1   28.10    4.80
  -6  14  -1   26.50    3.90
  -6  14  -1   26.40    4.00
   6 -14  -1   25.80    3.40
   6  14   1   30.10    4.60
  -6 -14   1   34.10    5.40
  -6 -14   1   24.50    4.50
   6  14   1   23.10    3.30
   6 -14  -1   29.90    4.60
  -6  14  -1   29.00    5.40
   6 -14  -1   28.30    5.70
  -7  14   1   15.50    4.50
   7  14  -1   19.60    3.30
   7 -14   1   14.30    5.30
  -7  14   1   17.30    3.70
  -7 -14  -1   20.30    4.30
   7  14  -1   13.40    4.20
   7  14  -1   18.60    3.40
  -7  14   1   17.10    3.60
  -7 -14  -1   12.60    4.20
   7  14  -1   25.30    4.00
   7 -14   1   21.60    4.00
   7 -14   1   19.00    3.90
   7  14   1   22.90    3.40
  -7  14  -1   22.20    3.90
   7 -14  -1   22.60    5.70
   7  14   1   14.40    4.00
  -7  14  -1   24.80    5.30
   7  14   1   16.50    3.30
  -7 -14   1   18.10    4.60
   7 -14  -1   16.40    3.80
   7 -14  -1   13.60    2.90
  -7  14  -1   13.80    3.40
  -7 -14   1   17.70    4.00
   7  14   1   23.40    3.90
  -8  14   1   14.80    3.60
   8 -14   1    5.70    4.60
  -8  14   1   10.80    3.10
  -8  14   1   15.50    4.60
   8  14  -1   10.80    2.90
  -8 -14  -1   14.00    4.20
  -8 -14  -1    7.20    3.40
   8 -14   1   13.90    3.10
   8  14  -1    1.00    5.30
   8  14  -1   10.50    3.10
   8  14  -1   11.80    3.10
  -8 -14   1   10.30    4.10
  -8  14  -1   11.90    4.30
  -8  14  -1   15.50    3.60
   8  14   1    9.10    2.80
   8  14   1    9.20    3.00
  -8  14  -1    8.70    3.10
   8 -14  -1    9.50    3.40
   8  14   1   13.50    3.10
   8 -14  -1    4.50    4.60
  -8 -14   1    7.20    3.20
   9  14  -1    2.80    2.20
   9  14  -1    0.30    2.20
  -9  14   1    4.20    2.80
  -9 -14  -1    0.30    2.60
   9 -14   1    2.60    2.40
   9  14  -1   -3.60    2.80
   9  14  -1    3.90    2.70
   9 -14   1    0.10    2.60
   9 -14   1   -4.80    3.90
  -9  14   1    5.80    3.90
  -9  14   1    3.80    2.80
  -9 -14  -1    2.10    3.30
   9 -14  -1    2.30    2.40
  -9 -14   1    6.70    3.60
  -9 -14   1    1.40    2.60
  -9  14  -1    2.80    2.60
  -9  14  -1   -1.50    2.20
   9  14   1    3.00    2.50
   9  14   1    4.80    2.40
   9 -14  -1    2.40    2.90
   9  14   1   -2.70    2.90
   9 -14  -1   -0.30    4.30
   9  14   1    2.00    2.40
  -9  14  -1    3.60    3.30
  10  14  -1   21.90    4.90
  10 -14   1   22.00    3.80
  10  14  -1   21.10    3.00
 -10 -14  -1   16.00    3.20
 -10  14   1   27.60    5.50
 -10  14   1   12.90    4.10
  10 -14   1   15.70    5.60
  10 -14   1   20.40    4.00
  10  14  -1   20.00    3.90
 -10 -14  -1   18.20    4.70
 -10  14   1   13.70    3.70
  10  14  -1   11.90    2.90
  10 -14  -1   18.50    3.40
 -10 -14   1   16.20    3.10
  10 -14  -1   17.70    5.70
  10 -14  -1   15.20    3.80
 -10  14  -1   20.10    5.00
  10  14   1    5.60    4.00
  10  14   1   18.20    3.80
  10  14   1   14.40    3.10
 -10  14  -1   19.30    4.70
 -10  14  -1   17.30    3.80
  10  14   1   19.70    3.10
 -10 -14   1   27.50    5.30
  11  14  -1    3.90    2.70
  11 -14   1    3.80    3.00
 -11 -14  -1   -1.20    1.80
  11  14  -1    4.50    2.60
  11 -14   1   -4.20    4.00
 -11  14   1    5.40    3.20
 -11  14   1    8.60    3.70
 -11  14   1    2.90    2.90
  11 -14   1    1.70    2.60
 -11 -14  -1    3.90    3.20
  11  14   1    0.90    2.70
 -11 -14   1   -0.10    1.70
 -11  14  -1    4.60    3.70
  11 -14  -1   -2.40    4.10
 -11  14  -1    0.60    3.00
 -11 -14   1    8.00    4.20
  11  14   1    0.60    2.30
  11 -14  -1    5.20    3.20
  11  14   1    2.90    1.60
  11 -14  -1    2.40    2.50
 -11  14  -1    6.90    3.50
 -12 -14  -1    0.90    1.20
  12  14  -1    5.70    3.20
  12 -14   1   -0.20    2.90
  12 -14   1    0.00    2.50
 -12  14   1   -4.50    2.40
 -12  14   1    9.60    4.00
  12  14  -1    0.40    2.60
 -12 -14  -1    1.70    3.50
  12  14  -1    2.00    1.00
 -12  14  -1   -0.90    4.00
  12  14   1   -2.20    2.40
 -12 -14   1   -0.10    1.00
  12 -14  -1   -0.60    2.90
  12 -14  -1   -8.70    4.30
  12  14   1    1.30    2.30
 -12 -14   1    4.00    3.30
 -12  14  -1   11.50    4.10
  12 -14  -1   -1.10    2.30
  13 -14   1   -2.80    2.70
  13  14  -1   -1.70    3.10
  13 -14   1    4.20    2.70
 -13 -14  -1   -3.50    2.90
 -13  14   1   15.50    4.40
 -13  14  -1    9.50    3.90
 -13 -14   1    4.80    3.80
  13  14   1    4.80    2.80
  13  14   1   -3.50    2.70
   0 -15   1    0.70    2.00
   0  15   1    0.90    1.90
   0 -15  -1   -0.10    3.80
   0  15  -1   -0.10    2.10
   0  15  -1   -0.50    3.10
   0  15   1    0.10    2.40
   0 -15   1   -2.50    2.80
   0  15  -1    0.50    2.40
   0  15   1    1.50    3.20
   0 -15   1   -2.50    3.70
   0 -15  -1    0.20    1.90
   1 -15   1   17.40    3.10
   1 -15   1   23.00    5.40
   1  15  -1   20.00    4.70
  -1  15   1   17.70    3.70
  -1 -15  -1   16.30    2.90
  -1 -15  -1   17.40    5.10
   1 -15   1   19.50    4.30
   1  15  -1   11.30    2.80
  -1 -15  -1   14.40    4.50
   1  15  -1   21.40    3.90
  -1  15   1   16.90    3.00
  -1 -15   1   19.00    5.00
  -1 -15   1   14.50    4.10
   1 -15  -1   21.60    5.40
  -1  15  -1   19.60    3.30
  -1 -15   1   18.70    3.20
   1  15   1   20.90    4.00
   1  15   1   15.40    4.30
  -1  15  -1   21.30    8.20
   1 -15  -1   15.90    2.90
   1  15   1   19.20    3.00
  -1  15  -1   21.90    3.80
   2  15  -1    0.10    2.10
   2 -15   1    0.80    3.90
   2  15  -1   -2.00    2.40
  -2  15   1    3.10    2.40
   2 -15   1    4.30    3.30
  -2 -15  -1    2.60    4.00
   2 -15   1    2.80    2.10
  -2 -15  -1    0.60    2.10
  -2  15   1    2.80    3.50
  -2  15   1    2.60    2.40
  -2 -15  -1   -0.30    3.00
   2  15  -1    6.30    3.60
   2 -15  -1    3.20    2.20
  -2 -15   1    3.10    5.70
  -2 -15   1    4.00    2.40
  -2  15  -1    0.70    2.40
   2 -15  -1    1.20    3.80
   2  15   1    1.20    2.00
   2  15   1    0.60    2.70
  -2 -15   1   -1.00    3.50
  -2  15  -1    0.80    2.20
   2  15   1    7.30    3.60
  -2  15  -1    5.60    3.90
  -3  15   1    6.40    3.90
   3 -15   1    3.80    3.10
   3 -15   1    0.00    3.80
  -3 -15  -1    7.40    3.70
   3 -15   1    4.80    2.50
   3  15  -1    3.30    3.20
  -3  15   1    6.30    2.90
  -3  15   1    4.00    2.40
   3  15  -1    3.20    3.20
  -3 -15  -1    3.30    4.00
   3  15  -1    8.20    2.70
   3 -15  -1    4.90    2.30
  -3  15  -1    3.10    2.70
  -3 -15   1    2.70    3.70
   3  15   1    5.50    3.50
   3  15   1    6.70    2.40
   3  15   1    6.30    3.20
   3 -15  -1    1.10    5.50
   3 -15  -1    4.40    4.40
  -3  15  -1    7.80    4.20
  -3 -15   1    2.90    3.20
  -3  15  -1    3.60    2.40
  -4  15   1   26.20    4.20
   4  15  -1   35.40    5.00
   4  15  -1   33.40    5.00
   4 -15   1   35.60    4.90
  -4 -15  -1   30.60    5.60
  -4  15   1   24.90    3.60
  -4  15   1   23.70    5.10
   4 -15   1   25.90    3.60
   4 -15   1   32.80    6.40
   4  15  -1   29.70    3.70
  -4 -15  -1   34.20    5.30
   4  15   1   34.80    5.30
  -4  15  -1   28.20    4.20
   4  15   1   29.70    4.80
  -4  15  -1   27.60    5.50
  -4 -15   1   30.40    5.50
   4 -15  -1   30.00    4.80
  -4  15  -1   30.90    4.00
  -4 -15   1   33.00    5.10
   4 -15  -1   30.10    3.60
   4  15   1   28.60    3.50
   4 -15  -1   38.90    6.80
  -5  15   1   -0.50    2.30
   5  15  -1    1.80    2.40
   5 -15   1   -1.30    4.00
   5  15  -1    2.20    2.90
   5 -15   1   -0.20    3.10
  -5 -15  -1    1.50    3.50
  -5 -15  -1    3.00    3.30
  -5  15   1    4.50    3.70
   5  15  -1   -3.10    2.80
   5 -15   1   -0.30    2.00
  -5  15   1    3.40    2.60
   5 -15  -1   -8.70    3.50
  -5 -15   1   -3.30    2.90
  -5  15  -1    2.40    2.50
   5  15   1    2.40    3.10
  -5  15  -1   -0.60    2.30
  -5  15  -1    3.80    3.70
   5  15   1    0.70    2.70
   5 -15  -1    1.00    2.00
  -5 -15   1   -1.10    3.40
   5  15   1    1.60    2.20
   5 -15  -1   -1.10    3.00
   6  15  -1   34.00    5.40
  -6  15   1   30.50    4.60
   6 -15   1   26.20    7.20
   6 -15   1   27.60    4.50
  -6 -15  -1   30.50    5.20
   6  15  -1   33.20    4.10
   6  15  -1   32.20    4.70
  -6 -15  -1   31.50    5.20
  -6  15   1   33.70    4.20
   6 -15   1   25.40    4.50
  -6  15   1   30.50    5.80
   6  15   1   29.20    3.70
  -6 -15   1   34.50    5.50
  -6 -15   1   34.10    5.30
  -6  15  -1   35.60    4.60
   6 -15  -1   34.60    3.90
   6 -15  -1   32.20    7.80
  -6  15  -1   39.10    6.10
   6 -15  -1   29.40    4.90
   6  15   1   32.30    4.90
   6  15   1   35.30    5.50
  -6  15  -1   32.40    4.40
  -7  15   1    3.50    2.60
   7  15  -1   -1.90    3.30
   7 -15   1   -2.60    4.00
  -7  15   1    7.30    3.80
   7  15  -1    1.80    2.40
   7  15  -1    3.20    2.30
  -7 -15  -1    0.10    3.20
   7  15  -1    2.80    2.80
   7 -15   1    0.00    2.90
  -7  15   1    3.70    2.60
  -7 -15  -1   -4.20    2.90
   7 -15   1    2.80    2.40
  -7  15  -1   -3.10    2.30
   7  15   1   -0.50    3.20
  -7  15  -1    0.40    3.30
  -7  15  -1    1.60    2.70
   7  15   1    4.70    2.70
   7  15   1    1.90    2.30
   7  15   1    0.90    2.30
   7 -15  -1    3.40    3.10
  -7 -15   1   -0.80    3.00
   7 -15  -1   -0.40    4.30
  -7 -15   1   -1.70    2.80
   8  15  -1    3.20    3.50
   8  15  -1    6.10    2.80
   8  15  -1    8.40    2.70
   8 -15   1    5.50    3.20
  -8  15   1   13.20    4.50
  -8  15   1    3.70    3.00
   8 -15   1    5.90    2.80
   8  15  -1    4.60    2.50
  -8 -15  -1    2.30    3.00
  -8  15   1    4.40    2.80
   8 -15   1   -1.80    4.10
  -8 -15  -1   10.30    3.90
  -8 -15   1   -0.80    2.90
   8 -15  -1   -3.00    4.20
   8  15   1   11.40    3.00
  -8  15  -1    6.40    4.00
  -8 -15   1    6.00    3.80
   8 -15  -1    5.00    3.30
   8 -15  -1    6.30    2.70
   8  15   1    5.20    2.70
   8  15   1    0.40    3.30
  -8  15  -1    4.40    3.00
   8  15   1    6.50    2.40
  -8  15  -1    5.00    2.70
  -9 -15  -1   -0.70    2.70
  -9  15   1    4.10    2.90
   9  15  -1    0.50    2.60
  -9  15   1    1.40    3.40
   9  15  -1    0.40    2.30
   9 -15   1   -0.90    3.00
   9 -15   1    2.10    4.80
   9 -15   1    3.70    2.60
  -9 -15  -1    7.30    3.80
  -9  15   1    6.30    3.90
   9  15  -1    4.40    2.30
   9  15  -1    2.80    3.70
  -9 -15   1    0.20    2.70
  -9  15  -1    4.90    3.90
   9  15   1    2.50    2.70
   9  15   1    3.90    2.30
   9 -15  -1   -3.00    4.30
  -9 -15   1    5.00    3.50
   9  15   1   -2.10    3.50
   9 -15  -1    3.00    2.40
   9  15   1    1.30    2.30
  -9  15  -1    1.80    2.80
   9 -15  -1    2.90    3.10
 -10  15   1   12.50    4.10
  10 -15   1    2.60    3.30
  10 -15   1   -1.40    4.50
 -10  15   1    4.30    3.10
 -10  15   1   -0.50    2.90
  10  15  -1    5.80    2.70
 -10 -15  -1   -1.70    2.50
  10 -15   1    6.30    2.90
 -10 -15  -1    7.80    3.80
  10  15  -1    6.70    2.20
  10  15  -1    4.30    2.70
 -10  15  -1    1.90    3.60
  10  15   1    6.70    2.50
  10 -15  -1    4.70    2.60
 -10 -15   1    3.60    2.50
  10 -15  -1    0.90    3.00
 -10 -15   1   10.30    4.20
 -10  15  -1    7.10    3.90
  10  15   1    6.90    2.80
  10 -15  -1   -2.70    4.50
  10  15   1    7.60    2.90
 -10  15  -1    8.50    3.40
 -11  15   1   28.00    5.50
  11  15  -1   11.20    2.90
 -11  15   1    8.20    3.10
  11 -15   1    4.00    2.80
  11  15  -1   11.00    3.50
  11 -15   1    8.40    3.80
 -11 -15  -1   15.70    4.50
 -11 -15  -1    8.80    2.60
 -11  15   1    9.30    3.60
  11  15  -1   12.30    2.60
 -11 -15   1   15.60    4.70
  11  15   1    9.50    3.10
 -11 -15   1    7.40    2.50
 -11  15  -1   10.50    3.80
  11 -15  -1    5.90    2.90
 -11  15  -1   17.50    4.60
 -11  15  -1    9.80    3.50
  11  15   1    5.10    2.80
  11  15   1    9.80    2.40
  11 -15  -1    3.70    3.50
  12 -15   1   10.50    3.40
 -12 -15  -1   15.60    2.50
 -12  15   1   26.20    5.20
 -12 -15  -1   22.80    5.10
  12 -15   1    9.70    3.80
  12  15  -1   24.50    2.40
  12  15  -1   24.20    4.60
 -12 -15   1   23.40    5.10
 -12  15  -1   36.60    6.20
  12  15   1   27.40    4.00
 -12 -15   1   13.90    2.20
  12  15   1   18.50    4.40
  12 -15  -1   14.50    4.30
  12 -15  -1   22.80    3.90
  12  15   1   19.10    3.20
   0 -16  -1  183.88   10.00
   0  16  -1  174.68   10.60
   0 -16   1  174.78    9.70
   0  16   1  167.48    9.10
   0  16  -1  191.68    8.30
   0  16   1  181.48   10.80
   0 -16  -1  178.08   11.30
   0 -16  -1  182.38    8.00
   0 -16   1  164.28   11.00
   0  16   1  180.48    7.90
   0 -16   1  172.98    8.10
   0  16  -1  193.48    9.50
   1 -16   1   -0.30    2.20
   1  16  -1    4.00    3.50
   1 -16   1    0.60    4.20
  -1  16   1    2.60    2.40
  -1  16   1    0.90    3.30
  -1 -16  -1    4.20    3.50
   1  16  -1    3.00    2.30
   1  16  -1    0.00    2.60
  -1 -16  -1    2.30    2.00
  -1  16   1    0.40    2.70
  -1 -16  -1    0.30    4.10
   1 -16   1    4.40    3.60
   1 -16  -1    6.50    4.80
  -1  16  -1    4.20    2.50
   1 -16  -1    5.20    3.60
  -1  16  -1   12.90    4.30
  -1  16  -1    0.50    2.70
  -1 -16   1    5.80    2.40
  -1 -16   1   -0.80    3.90
   1  16   1    2.80    2.20
   1 -16  -1    1.20    2.10
   1  16   1   -1.70    2.60
  -1 -16   1    1.70    3.10
   1  16   1    9.00    3.90
   2 -16   1  114.69    6.40
   2  16  -1  123.79    7.90
  -2  16   1  133.79    9.40
  -2 -16  -1  111.79    8.20
  -2 -16  -1  113.59    9.10
  -2  16   1  122.29    7.70
  -2  16   1  125.39    6.70
   2  16  -1  111.99    6.50
   2 -16   1  109.09    9.70
  -2 -16  -1  126.19    6.60
   2 -16   1  129.59    8.40
  -2  16  -1  118.79    6.90
  -2  16  -1  136.99    7.80
  -2  16  -1  130.09    9.20
  -2 -16   1  119.79    9.20
   2  16   1  128.29    6.50
  -2 -16   1  134.69    8.70
   2 -16  -1  110.99    9.60
   2 -16  -1  119.19    6.30
  -2 -16   1  121.39    6.80
   2  16   1  122.19    7.90
   2 -16  -1  138.39    8.70
   3  16  -1    4.10    3.40
   3  16  -1    2.60    2.30
   3  16  -1   -2.30    2.80
   3 -16   1   -0.20    2.10
  -3  16   1    2.40    3.60
   3 -16   1    3.40    3.20
  -3 -16  -1   -2.40    3.50
   3 -16   1   -9.00    3.30
  -3 -16  -1    3.60    3.40
  -3  16   1   -1.90    2.10
  -3  16   1    3.00    2.60
   3  16   1   -2.50    2.60
  -3  16  -1   -1.20    2.20
  -3  16  -1    0.70    2.90
   3 -16  -1   -1.80    3.00
   3 -16  -1   -8.90    3.50
   3 -16  -1    0.10    2.00
  -3  16  -1   -0.90    2.30
  -3 -16   1    2.60    3.30
   3  16   1   -3.90    1.90
   3  16   1    1.90    3.20
  -3 -16   1   -3.90    3.50
  -4 -16  -1   42.80    6.00
  -4  16   1   45.90    6.80
   4 -16   1   38.80    5.30
  -4  16   1   42.80    4.60
   4  16  -1   37.30    5.30
   4 -16   1   45.00    7.50
   4  16  -1   47.10    6.10
   4  16  -1   42.70    4.40
  -4 -16  -1   37.80    6.20
  -4  16   1   50.09    5.60
   4  16   1   47.30    6.10
   4 -16  -1   41.70    5.60
  -4 -16   1   46.90    6.60
   4  16   1   45.40    4.40
  -4 -16   1   39.60    5.80
   4 -16  -1   36.60    4.00
  -4  16  -1   41.00    4.60
  -4  16  -1   36.40    6.00
  -4  16  -1   40.80    5.20
   5 -16   1   -3.10    2.80
   5  16  -1   -2.00    3.00
   5 -16   1    0.50    2.20
  -5  16   1    2.80    3.60
  -5 -16  -1   -4.30    3.30
   5  16  -1   -1.20    2.10
  -5  16   1   -0.40    2.20
  -5  16   1    1.60    2.30
  -5 -16  -1    1.90    3.60
   5 -16   1   -2.80    3.80
   5  16  -1    3.60    2.80
  -5  16  -1    0.50    2.50
  -5  16  -1    4.40    3.60
   5  16   1    5.20    3.00
   5  16   1   -3.40    3.00
   5  16   1   -2.90    1.80
   5 -16  -1   -2.20    3.90
  -5  16  -1   -0.90    2.30
  -5 -16   1   -2.50    3.30
   5 -16  -1    3.10    3.30
  -5 -16   1   -2.20    2.80
   5 -16  -1    2.60    2.20
   6  16  -1   21.20    4.20
  -6 -16  -1   14.70    4.30
  -6  16   1   20.20    5.00
  -6  16   1   17.70    3.60
   6 -16   1    9.40    5.50
  -6 -16  -1   10.40    4.20
  -6  16   1   15.50    3.70
   6 -16   1   11.10    3.80
   6 -16   1   19.70    3.30
   6  16  -1    9.20    4.00
   6  16  -1   21.60    3.50
  -6 -16   1    9.40    4.10
   6 -16  -1   17.00    3.20
  -6  16  -1   13.60    3.60
  -6  16  -1   13.90    3.50
   6  16   1   21.40    4.30
   6 -16  -1   12.10    5.70
   6  16   1   15.90    4.40
  -6 -16   1   17.50    4.50
   6 -16  -1    8.00    3.90
  -6  16  -1   23.40    5.40
   6  16   1   21.50    3.20
   7 -16   1   15.00    4.10
  -7  16   1   22.10    3.80
   7 -16   1   12.90    5.60
   7  16  -1   14.00    4.70
   7  16  -1   26.80    4.50
   7 -16   1   20.20    3.50
  -7  16   1   19.30    5.00
   7  16  -1   18.80    3.50
   7  16  -1   20.50    3.60
  -7  16   1   23.30    5.20
  -7 -16  -1   16.70    4.60
  -7 -16  -1   16.20    4.70
   7 -16  -1    6.30    5.40
   7 -16  -1   21.90    3.50
  -7 -16   1   18.40    4.60
   7  16   1   17.40    4.90
  -7 -16   1   21.80    5.10
  -7  16  -1   16.00    3.60
   7  16   1   18.10    3.40
   7  16   1   21.00    4.00
   7 -16  -1   16.20    4.30
   7  16   1   14.70    3.20
  -7  16  -1   24.10    5.40
  -7  16  -1   22.40    4.20
  -8  16   1   44.20    5.70
  -8 -16  -1   27.00    5.00
  -8 -16  -1   35.30    5.80
   8  16  -1   43.70    4.70
   8  16  -1   41.50    4.90
  -8  16   1   55.89    7.00
   8  16  -1   37.00    4.80
   8 -16   1   36.50    4.50
   8 -16   1   36.30    5.30
   8 -16   1   28.80    7.80
   8  16  -1   28.50    6.60
  -8  16   1   35.20    4.70
   8 -16  -1   24.00    4.90
   8  16   1   48.20    5.20
  -8 -16   1   40.60    6.20
   8 -16  -1   34.80    4.20
   8  16   1   38.20    4.40
  -8 -16   1   34.40    5.30
   8 -16  -1   33.90    7.40
  -8  16  -1   42.90    6.70
   8  16   1   44.50    5.10
  -8  16  -1   36.10    5.00
   9  16  -1   15.90    3.10
  -9 -16  -1    0.80    3.20
   9  16  -1   12.80    3.60
   9 -16   1    6.80    3.80
  -9  16   1   14.20    3.60
  -9  16   1    9.10    3.60
   9  16  -1   10.40    2.90
  -9  16   1   20.50    4.90
  -9 -16  -1   13.50    4.50
   9 -16   1   12.10    3.40
   9  16   1   10.30    2.90
  -9  16  -1   13.00    4.40
   9 -16  -1    7.70    3.90
  -9 -16   1    4.90    3.20
   9  16   1   10.70    3.30
  -9  16  -1   11.50    3.70
   9  16   1   14.90    3.20
  -9  16  -1   11.10    3.40
  -9 -16   1   13.30    4.50
   9 -16  -1    9.40    3.00
  10 -16   1   23.40    4.00
  10 -16   1   26.00    5.00
  10  16  -1   26.20    4.00
  10  16  -1   31.40    4.70
 -10  16   1   22.50    5.00
  10  16  -1   33.50    4.10
 -10  16   1   21.80    4.40
 -10 -16  -1   25.10    5.20
 -10  16   1   32.60    6.00
 -10 -16   1   22.40    4.40
  10 -16  -1   18.90    4.70
 -10  16  -1   23.30    4.70
 -10  16  -1   29.60    5.70
  10 -16  -1   16.90    3.60
  10  16   1   30.20    4.20
 -10 -16   1   27.50    5.50
  10  16   1   24.60    4.40
  10  16   1   23.20    3.60
 -10  16  -1   22.20    4.40
  11 -16   1    4.30    2.90
  11  16  -1    3.40    3.10
 -11 -16  -1   -0.10    2.50
 -11 -16  -1   12.60    4.50
 -11  16   1   17.90    5.80
  11  16  -1    8.70    2.30
  11 -16   1    1.70    3.60
  11  16   1    6.80    3.00
  11  16   1    3.40    3.10
 -11  16  -1   11.30    3.70
  11 -16  -1    1.10    2.50
 -11 -16   1    4.30    2.50
 -11 -16   1   14.70    4.40
 -11  16  -1   16.70    5.70
  11 -16  -1    1.30    3.60
  11  16   1    6.50    2.20
   0 -17  -1   -4.30    4.00
   0 -17   1   -7.40    3.80
   0  17  -1   -2.70    2.30
   0  17   1   -3.50    2.00
   0  17   1   -4.70    3.60
   0 -17  -1   -0.20    2.20
   0 -17  -1   -0.40    3.10
   0  17  -1    0.00    2.20
   0  17  -1    0.60    3.50
   0  17   1    4.20    3.80
   0 -17   1    1.20    3.20
   0 -17   1    3.80    2.70
   1  17  -1   20.50    4.80
  -1  17   1   14.30    4.40
  -1  17   1   13.40    3.00
   1  17  -1   14.00    3.10
   1  17  -1   10.90    4.10
   1 -17   1   12.30    3.00
  -1 -17  -1   12.50    4.10
   1 -17   1   10.80    4.00
  -1 -17  -1    5.60    4.80
  -1  17   1    8.10    6.30
  -1 -17  -1   14.50    3.00
  -1 -17   1   18.00    3.80
  -1  17  -1    9.30    3.20
  -1 -17   1   11.50    4.00
  -1  17  -1   12.90    3.30
   1 -17  -1    8.80    2.60
   1  17   1   12.20    2.80
   1  17   1   18.00    4.60
   1  17   1   12.10    3.70
   1 -17  -1   13.20    4.40
  -1 -17   1    8.10    4.70
  -1  17  -1   16.40    4.70
   2 -17   1    0.70    2.20
   2  17  -1   15.30    4.30
  -2 -17  -1    1.00    4.20
   2  17  -1    1.20    3.00
  -2  17   1    1.30    5.20
   2 -17   1    9.40    5.20
  -2 -17  -1    6.60    3.70
  -2  17   1    9.10    3.80
  -2  17   1    8.50    2.80
   2  17  -1    6.80    2.60
   2 -17   1    3.00    3.50
  -2  17  -1    1.70    2.60
  -2 -17   1    2.10    3.40
   2 -17  -1   -0.40    4.50
   2 -17  -1   -0.10    3.40
   2 -17  -1    5.10    2.30
   2  17   1    7.20    2.60
   2  17   1    3.70    3.10
  -2 -17   1    0.70    4.20
  -2  17  -1   11.00    4.10
  -2 -17   1   10.50    2.90
  -2  17  -1    6.00    2.70
   2  17   1    8.70    3.80
   3 -17   1    6.30    5.10
   3  17  -1    3.00    3.20
   3 -17   1    5.30    2.60
   3  17  -1   14.20    4.10
  -3 -17  -1    2.90    4.50
   3  17  -1   10.10    3.00
  -3  17   1   13.00    4.50
  -3 -17  -1   12.10    4.00
  -3  17   1    7.30    2.80
  -3  17   1   12.10    4.20
   3 -17   1   13.40    4.20
  -3  17  -1    8.50    3.20
  -3  17  -1    8.90    3.00
   3  17   1    5.50    2.40
   3 -17  -1    3.40    5.10
   3  17   1   16.10    4.30
   3  17   1    8.20    3.60
  -3 -17   1    9.80    4.80
   3 -17  -1   12.60    4.10
  -3 -17   1    6.00    3.70
   3 -17  -1    8.50    2.60
  -3  17  -1   13.90    4.50
   4  17  -1    7.90    3.70
  -4  17   1    8.90    3.40
   4 -17   1    0.20    4.80
  -4  17   1   12.80    4.60
  -4 -17  -1    4.20    3.70
  -4  17   1    8.60    3.00
   4 -17   1    5.80    3.70
   4  17  -1    9.10    3.20
  -4 -17  -1    4.60    4.40
   4 -17   1    8.10    2.80
   4  17  -1   11.10    3.00
  -4 -17   1    7.80    3.70
  -4  17  -1    4.30    3.00
   4  17   1    1.40    3.20
  -4  17  -1   14.00    4.50
   4 -17  -1    9.40    3.90
   4  17   1   10.80    2.90
   4 -17  -1    7.50    2.70
  -4 -17   1   -1.70    3.70
   4 -17  -1   -1.90    4.70
   4  17   1   12.60    4.00
  -4  17  -1    5.50    2.80
   5 -17   1    4.10    5.00
  -5  17   1    5.90    3.00
   5  17  -1    9.80    4.00
   5 -17   1    9.40    2.80
  -5  17   1   14.10    4.50
   5 -17   1    7.50    3.80
   5  17  -1    7.40    3.80
  -5 -17  -1    6.40    3.70
   5  17  -1   11.40    3.00
  -5 -17  -1    0.20    4.10
  -5  17   1    4.80    3.00
   5 -17  -1    4.10    3.40
   5  17   1    8.50    2.60
  -5 -17   1    7.60    3.80
  -5  17  -1   10.60    3.20
  -5  17  -1    8.50    4.00
   5  17   1    8.40    3.60
   5 -17  -1    1.70    5.00
  -5 -17   1    0.50    3.70
   5  17   1   -1.20    3.20
   5 -17  -1    7.40    2.60
  -6 -17  -1  109.59    8.90
   6 -17   1  108.69    6.90
   6 -17   1  124.69    8.60
  -6 -17  -1  143.99    9.70
  -6  17   1  111.69    7.90
  -6  17   1  150.08   10.50
  -6  17   1  111.09    7.30
   6  17  -1  120.99    7.10
   6  17  -1  101.89    8.40
   6  17  -1  126.79    8.40
  -6  17  -1  137.49   10.10
  -6 -17   1  124.69    9.20
   6 -17  -1  123.29    7.00
  -6  17  -1  108.09    7.80
   6 -17  -1  121.19    8.50
  -6 -17   1  110.19    8.70
   6  17   1  121.39    6.90
   6  17   1  122.39    8.50
  -6  17  -1  132.19    9.00
   6  17   1  124.39   10.60
   7  17  -1    1.20    2.50
  -7 -17  -1   -4.10    3.30
   7 -17   1    7.10    2.80
   7 -17   1    4.10    3.50
  -7 -17  -1    3.20    3.60
   7  17  -1    6.20    2.80
  -7  17   1   14.20    4.50
  -7  17   1    2.50    2.70
  -7  17   1    2.90    3.10
   7 -17  -1    2.80    2.30
  -7 -17   1   -1.20    3.60
  -7  17  -1    7.50    4.10
  -7 -17   1    1.50    3.40
   7  17   1    6.70    2.90
   7  17   1    1.70    2.40
  -7  17  -1    1.90    2.70
   7  17   1    4.50    2.40
  -7  17  -1    1.50    2.80
   7 -17  -1   -0.90    3.60
   8  17  -1   39.20    5.00
  -8  17   1   24.20    4.70
   8 -17   1   27.30    5.30
   8  17  -1   31.30    4.50
  -8 -17  -1   25.70    5.00
  -8  17   1   24.70    5.50
  -8 -17  -1   27.10    5.40
   8 -17   1   32.00    4.30
   8  17  -1   30.10    4.60
  -8  17   1   27.30    4.40
  -8 -17   1   25.30    5.10
   8 -17  -1   15.60    4.60
   8 -17  -1   23.40    3.80
   8  17   1   26.00    4.20
   8  17   1   29.40    4.90
  -8  17  -1   29.40    4.80
  -8  17  -1   27.20    4.60
   8  17   1   31.30    4.80
  -8  17  -1   32.20    6.00
  -8 -17   1   33.10    5.90
   9 -17   1   -0.70    2.40
   9 -17   1   -3.30    3.40
   9  17  -1    4.80    3.00
  -9  17   1    3.40    3.10
  -9 -17  -1   -2.50    3.00
   9  17  -1    5.10    2.60
   9  17  -1    2.50    2.50
  -9  17   1   14.40    4.60
   9  17   1   10.20    2.90
  -9 -17   1   -1.70    3.20
   9  17   1    6.50    2.80
   9  17   1    4.80    3.00
   9 -17  -1   -4.30    3.40
   9 -17  -1    4.60    2.80
  -9  17  -1    0.50    3.00
  -9  17  -1    2.60    3.10
  -9  17  -1    9.10    4.00
  10 -17   1   38.70    5.90
  10  17  -1   41.70    5.50
  10  17  -1   56.69    5.00
 -10 -17  -1   38.00    6.40
 -10  17   1   66.79    7.30
  10 -17   1   42.40    5.00
 -10 -17  -1   34.70    5.10
  10 -17  -1   26.50    5.60
  10  17   1   46.10    5.50
 -10 -17   1   26.20    4.60
  10  17   1   43.40    4.90
  10  17   1   41.90    4.70
 -10 -17   1   49.00    6.90
  10 -17  -1   37.80    4.90
 -10  17  -1   68.19    7.60
   0  18   1   23.30    5.10
   0  18  -1   19.10    4.20
   0  18   1   11.10    4.00
   0 -18   1   18.90    4.70
   0  18  -1   17.00    3.50
   0 -18  -1    9.20    5.60
   0 -18   1   10.90    5.70
   0 -18  -1    7.10    3.70
   0 -18  -1   16.80    3.30
   0 -18   1   21.30    3.70
   0  18   1   10.10    3.00
   0  18  -1   16.40    4.70
   1  18  -1    8.00    3.60
  -1  18   1    2.50    3.00
   1  18  -1   -0.70    2.90
  -1 -18  -1    2.60    2.20
   1 -18   1    2.70    3.60
  -1 -18  -1   -3.80    4.10
  -1 -18  -1   -1.10    3.40
  -1  18   1    3.00    2.60
   1 -18   1   -1.40    2.20
   1  18  -1   -1.60    2.20
   1 -18   1   -4.60    4.20
  -1  18   1    4.40    3.70
   1 -18  -1   -0.40    3.30
   1  18   1    0.90    2.20
   1  18   1    7.00    3.50
  -1  18  -1    0.10    2.80
  -1  18  -1    1.70    2.50
   1  18   1    2.20    3.20
  -1  18  -1    5.10    3.70
   1 -18  -1   -7.70    4.40
  -1 -18   1    2.40    3.70
  -1 -18   1   -9.70    3.50
   1 -18  -1    2.00    2.20
  -1 -18   1    3.10    2.50
   2 -18   1  123.59    7.10
  -2  18   1  123.09    9.40
   2  18  -1  131.69    9.20
   2  18  -1  103.09    8.00
  -2  18   1  115.29    8.00
  -2  18   1  118.39    6.90
   2  18  -1  101.89    6.50
   2 -18   1   86.79    9.90
   2 -18   1  104.99    8.20
  -2 -18  -1   94.79   10.90
  -2 -18  -1   95.19    8.40
  -2 -18   1  102.59   11.30
   2  18   1  107.89    6.40
  -2  18  -1  107.59    6.80
  -2  18  -1  130.29    9.50
   2 -18  -1  105.69    8.50
  -2  18  -1  108.09    7.70
   2  18   1  115.19    8.20
   2  18   1  119.99    9.10
  -2 -18   1  115.89    7.10
   2 -18  -1   91.89   10.00
   2 -18  -1  109.59    6.50
  -2 -18   1  122.69    8.90
   3 -18   1   -1.60    3.20
   3  18  -1    1.50    2.40
   3 -18   1    0.70    2.30
  -3  18   1    2.00    3.40
   3 -18   1   -8.90    4.00
  -3 -18  -1   -0.40    3.30
   3  18  -1   -1.70    3.20
  -3  18   1   -2.80    2.10
  -3 -18  -1   -6.70    4.50
   3  18  -1    7.20    3.70
  -3  18   1   -3.70    2.50
   3 -18  -1   -5.30    4.40
   3  18   1   -1.80    3.10
   3 -18  -1   -0.90    2.00
   3  18   1   -0.80    2.30
  -3  18  -1    1.10    2.70
  -3 -18   1   -5.20    3.80
  -3  18  -1    3.40    3.50
   3  18   1    8.30    3.70
  -3 -18   1    1.80    3.50
  -3  18  -1    0.20    2.70
   3 -18  -1   -6.50    2.90
   4  18  -1    0.50    2.50
  -4  18   1    2.70    3.10
  -4 -18  -1    1.80    3.50
  -4 -18  -1   -7.70    3.50
  -4  18   1    0.30    2.40
   4  18  -1   -3.80    4.00
   4 -18   1    1.50    3.50
   4  18  -1    7.00    3.70
  -4  18   1   13.00    4.30
   4 -18   1    4.50    2.60
   4  18   1    2.00    2.40
  -4  18  -1   -0.70    2.40
   4 -18  -1    0.80    3.50
  -4  18  -1    8.20    4.00
  -4 -18   1   -4.30    3.60
  -4  18  -1    0.90    3.00
   4  18   1    8.90    3.60
   4 -18  -1    5.30    2.70
  -4 -18   1    5.90    3.80
  -5  18   1    7.60    3.80
  -5  18   1    3.00    2.70
  -5 -18  -1   -5.90    4.00
  -5 -18  -1    2.40    3.80
  -5  18   1    5.70    3.30
   5  18  -1   11.40    3.80
   5 -18   1    3.70    2.60
   5 -18   1   -2.00    3.30
  -5  18  -1    7.60    3.90
  -5 -18   1   -3.90    3.80
  -5 -18   1    6.60    3.90
  -5  18  -1    0.80    2.60
  -5  18  -1   -3.50    2.20
   5 -18  -1    5.60    2.40
   5 -18  -1    5.10    3.80
   5  18   1    8.70    3.70
   5  18   1    2.70    2.50
   6  18  -1   10.60    3.50
  -6  18   1    4.90    4.70
  -6 -18  -1   -1.70    4.00
   6  18  -1    5.70    2.80
  -6 -18  -1   10.80    4.30
   6 -18   1    9.50    3.10
   6 -18   1    3.00    3.70
  -6  18   1   12.60    4.20
  -6  18  -1   15.80    4.60
   6  18   1    3.60    2.50
  -6  18  -1    3.90    3.00
  -6  18  -1    3.60    2.90
  -6 -18   1    9.00    3.90
   6  18   1   13.60    3.90
   6 -18  -1    6.90    2.80
  -6 -18   1   -3.70    3.60
   6 -18  -1    2.50    3.80
   7  18  -1   15.20    3.80
  -7 -18  -1   -0.40    4.00
   7 -18   1    7.30    4.10
  -7 -18  -1   17.40    5.80
   7  18  -1    9.30    3.20
   7 -18   1   14.10    3.50
  -7  18   1    6.20    3.30
   7  18  -1   16.00    3.50
   7  18   1   10.50    3.20
  -7  18  -1    6.60    3.30
  -7  18  -1   11.20    3.70
   7  18   1   17.60    3.80
   7 -18  -1   12.30    3.10
  -7 -18   1    1.20    4.20
  -7 -18   1    8.20    4.10
   7  18   1    7.90    3.40
  -7  18  -1   11.10    6.40
   7 -18  -1    2.70    3.80
   8  18  -1    4.50    3.00
  -8 -18  -1    5.00    3.90
   8 -18   1   -7.70    3.40
  -8  18   1    4.50    3.20
   8 -18   1    4.50    2.80
   8  18  -1   -1.50    2.50
   8  18   1    8.40    3.40
   8 -18  -1    2.40    2.40
  -8  18  -1   10.40    4.00
   8  18   1   -0.50    2.40
  -8 -18   1    4.70    3.80
  -8 -18   1   -6.20    3.20
   8  18   1    3.80    2.90
   8 -18  -1   -6.80    3.50
   9  18  -1    5.00    2.80
  -9 -18  -1   -0.30    2.90
   9 -18   1   -5.90    3.60
  -9  18   1    9.40    3.90
   9 -18   1   -4.30    2.20
   9  18  -1    4.60    3.10
   9 -18  -1    0.40    2.20
  -9  18  -1   16.40    4.80
   9  18   1    4.40    2.70
   9 -18  -1   -4.50    3.50
   9  18   1   -2.30    2.90
  -9 -18   1    3.40    3.60
   9  18   1    2.30    2.60
   0 -19  -1  -15.20    7.10
   0 -19   1   -9.40    7.60
   0  19   1    6.60    3.60
   0  19   1   -0.70    2.20
   0  19  -1    7.30    3.50
   0 -19  -1   -2.40    1.90
   0 -19  -1    2.30    3.40
   0 -19   1   -0.40    2.20
   0 -19   1   -0.40    3.40
   1  19  -1    3.20    3.20
  -1 -19  -1    2.70    3.60
   1  19  -1    2.80    4.60
  -1  19   1   -1.60    2.40
  -1  19   1    7.70    4.00
  -1 -19  -1    5.00    2.50
   1 -19   1    3.60    2.50
   1 -19   1    0.40    3.50
  -1 -19   1   -5.80    4.70
  -1  19  -1    8.30    3.90
  -1  19  -1    2.80    2.90
  -1  19  -1    2.50    4.50
  -1 -19   1    2.40    3.50
   1  19   1   -4.30    2.00
   1  19   1    5.50    3.70
   1 -19  -1    1.00    3.60
   1 -19  -1    2.30    2.10
  -1 -19   1    7.30    2.80
   2  19  -1   11.80    3.20
  -2 -19  -1    9.90    4.30
  -2 -19  -1    3.90    5.10
  -2  19   1   11.00    3.20
   2 -19   1   13.90    3.20
  -2  19   1   18.40    5.00
   2 -19   1   10.60    4.40
   2  19  -1   20.70    4.70
  -2 -19   1   13.60    4.50
  -2  19  -1    9.70    3.50
   2  19   1   14.50    4.40
  -2  19  -1   16.00    5.00
   2 -19  -1   16.30    3.20
   2 -19  -1   16.00    4.80
   2  19   1   15.30    3.30
  -2 -19   1    4.00    5.30
  -2  19  -1    8.60    4.20
  -3 -19  -1   -5.90    4.30
   3  19  -1    0.60    2.60
   3  19  -1   11.50    4.00
   3 -19   1    6.90    4.20
  -3 -19  -1   10.20    4.20
  -3  19   1    4.60    2.80
   3 -19   1    2.70    2.50
  -3  19   1   10.30    4.00
   3 -19  -1    2.70    3.90
   3 -19  -1    9.60    2.70
   3  19   1    1.90    2.40
  -3  19  -1   12.40    4.10
  -3  19  -1    3.20    2.90
  -3 -19   1   -7.80    4.30
  -3 -19   1    4.10    3.70
  -3  19  -1    1.20    5.00
   3  19   1   15.70    4.50
  -4  19   1    6.70    5.00
   4  19  -1   -0.50    2.50
   4 -19   1    6.50    2.90
   4 -19   1   -1.20    3.50
  -4  19   1   10.20    4.10
  -4 -19  -1   -7.60    4.40
   4  19  -1   13.70    3.80
  -4 -19  -1    7.30    4.00
   4 -19  -1    1.10    3.50
   4  19   1    2.80    2.40
  -4  19  -1   15.30    4.50
   4 -19  -1    1.80    2.20
  -4 -19   1   -8.80    4.10
  -4 -19   1    5.80    3.90
   4  19   1    8.90    3.70
  -4  19  -1    4.90    2.90
   5 -19   1    2.70    3.60
   5  19  -1    3.00    3.20
   5  19  -1   -0.50    2.50
   5 -19   1    1.20    2.50
  -5 -19  -1   10.40    7.40
  -5  19   1    9.40    4.30
  -5 -19  -1  -10.20    3.70
  -5  19   1   -4.20    2.20
  -5  19  -1    0.40    3.00
   5 -19  -1   -0.90    2.10
   5 -19  -1   -5.10    3.50
  -5 -19   1  -10.00    3.60
   5  19   1    0.20    3.00
  -5  19  -1   -4.90    2.40
   5  19   1    3.20    3.20
  -5 -19   1    7.20    4.20
  -6  19   1   -2.60    2.80
   6  19  -1   -1.80    2.50
  -6  19   1   17.00    5.00
   6 -19   1   -4.80    3.60
  -6 -19  -1   10.10    4.30
   6  19  -1   12.50    3.50
   6 -19   1    1.90    2.50
   6 -19  -1    3.70    4.00
  -6 -19   1    9.70    4.20
   6  19   1    8.70    3.30
   6  19   1    0.20    2.50
  -6  19  -1   13.50    4.20
  -6  19  -1   -2.50    3.10
   6  19   1   -2.20    2.50
   6 -19  -1    0.10    2.40
   7  19  -1   -2.50    2.70
  -7  19   1    7.10    3.70
  -7 -19  -1    5.40    4.10
   7 -19   1    1.90    2.60
  -7  19   1   -1.40    2.80
   7 -19   1   -6.60    3.30
  -7 -19   1    2.90    3.40
   7 -19  -1   -5.70    3.50
  -7  19  -1   14.80    4.30
   7 -19  -1   -0.90    2.30
   7  19   1    6.90    2.50
   7  19   1    3.80    2.90
   7  19   1    5.50    2.90
   0 -20   1   20.70    5.00
   0 -20   1   22.50    3.70
   0 -20  -1   19.70    3.50
   0  20   1   33.90    5.60
   0  20  -1   35.80    5.70
   0  20  -1   16.70    3.80
   0 -20  -1   26.50    8.20
   0  20   1   14.30    3.80
  -1  20   1    0.60    2.80
  -1  20   1   10.10    5.00
   1 -20   1    7.40    4.10
   1  20  -1    1.80    2.60
   1 -20   1    7.60    2.70
   1  20  -1   16.90    4.70
  -1 -20   1   10.00    3.00
  -1  20  -1   14.60    5.10
   1 -20  -1    1.10    4.00
   1  20   1    3.60    3.00
  -1 -20   1    7.40    4.20
  -1  20  -1    4.80    3.10
   1  20   1   14.30    4.50
   1 -20  -1    8.70    2.80
  -2 -20  -1   23.50    5.60
   2 -20   1   20.80    3.70
   2  20  -1   19.30    4.10
  -2  20   1   16.70    3.80
  -2  20   1   38.30    6.70
   2 -20   1   18.00    5.00
   2 -20  -1   24.30    6.40
  -2  20  -1   13.00    3.60
   2  20   1   18.80    4.60
  -2  20  -1   23.80    6.30
   2  20   1   19.70    3.90
   2 -20  -1   21.50    3.60
   3 -20   1    4.40    3.90
  -3  20   1    7.70    3.90
  -3  20   1   -4.20    2.80
   3  20  -1    7.50    3.20
   3 -20   1    4.00    2.70
   3  20  -1   -1.40    2.30
  -3 -20  -1    5.40    3.50
  -3 -20   1    5.80    3.90
   3  20   1   -3.70    2.10
  -3  20  -1   12.70    4.10
  -3  20  -1   -0.40    2.80
   3 -20  -1    1.00    2.10
   3  20   1   10.20    3.50
   4 -20   1    9.90    4.70
   4  20  -1   23.90    5.00
   4 -20   1    9.00    3.00
  -4  20   1    5.80    3.30
  -4 -20  -1   22.40    5.10
   4  20  -1   12.10    3.30
  -4  20   1   23.20    5.20
  -4 -20   1   17.90    4.90
   4 -20  -1   16.50    3.20
  -4  20  -1   25.70    5.20
   4 -20  -1   11.40    8.10
  -4 -20   1   -3.10    5.20
   4  20   1   13.50    3.30
   4  20   1   27.00    4.80
   0   0  -2    0.20    0.20
   0   0  -2   -0.10    0.20
   1   0   2    0.00    0.20
  -1   0  -2    0.80    0.40
   1   0  -2    0.30    0.20
  -1   0  -2   -0.10    0.10
   1   0  -2    0.10    0.20
  -1   0  -2    0.10    0.20
   1   0   2   -0.10    0.30
  -1   0   2    1.10    0.40
  -2   0  -2   84.99    3.00
  -2   0  -2   86.49    2.70
   2   0   2   78.79    2.70
  -2   0   2   77.69    2.80
   2   0   2   80.69    2.80
   2   0   2   81.19    2.90
   3   0  -2 3295.37   90.19
  -3   0  -2 3089.89   98.99
  -3   0   2 3044.70   89.39
   3   0   2 3145.39   99.39
   4   0   2  935.11   24.40
  -4   0  -2  963.60   24.50
   4   0  -2  978.00   25.00
  -4   0   2  965.80   24.40
   4   0   2  924.41   24.10
  -5   0  -2  288.47    8.90
   5   0  -2  299.77    9.00
  -5   0   2  304.77    8.30
   5   0  -2  285.67    9.50
  -5   0  -2  300.37    8.50
  -5   0  -2  296.97    9.20
   5   0  -2  300.87    8.30
   5   0   2  286.77    9.00
   5   0   2  302.07    9.20
   5   0   2  303.17    9.00
  -5   0   2  305.47    9.00
  -6   0   2 1530.95   39.00
  -6   0  -2 1505.85   39.20
   6   0  -2 1557.84   39.80
   6   0   2 1529.55   39.20
  -7   0   2    0.50    0.90
   7   0  -2    0.50    1.90
  -7   0   2    2.80    1.70
   7   0  -2    2.20    1.70
  -7   0  -2   -1.90    1.40
   7   0   2   -0.40    1.60
   7   0   2    0.60    1.10
  -7   0  -2    1.30    1.30
   7   0   2   -2.00    1.70
  -8   0   2   48.90    3.70
   8   0   2   45.70    4.00
  -8   0   2   50.39    2.60
   8   0  -2   46.50    2.70
  -8   0  -2   49.20    3.70
   8   0   2   53.29    2.90
   8   0  -2   41.50    4.20
   8   0   2   49.30    3.70
   8   0  -2   46.80    3.70
  -8   0  -2   49.80    2.90
  -9   0   2  786.12   22.00
   9   0   2  735.73   22.20
   9   0   2  760.42   21.90
   9   0  -2  821.92   22.30
   9   0  -2  777.92   20.30
  -9   0  -2  794.02   20.60
   9   0  -2  764.62   22.90
  -9   0  -2  798.82   22.10
   9   0   2  777.62   20.60
  -9   0   2  755.42   20.10
  10   0  -2    4.40    2.20
  10   0   2    2.70    1.10
 -10   0   2    2.40    1.00
 -10   0  -2    3.00    1.30
  10   0  -2    2.80    1.20
  10   0   2    2.50    2.20
  10   0  -2    0.40    2.30
  10   0   2    1.00    2.00
 -10   0  -2    0.50    1.80
  11   0  -2    4.80    1.30
 -11   0   2    4.30    1.20
 -11   0  -2    4.30    1.40
  11   0   2    7.00    2.40
  11   0  -2    8.20    2.50
  11   0   2    5.70    1.40
 -11   0   2    4.50    2.20
  11   0  -2    5.10    2.70
  11   0   2    5.60    2.60
 -11   0  -2    9.00    2.50
 -12   0  -2   34.50    2.60
  12   0  -2   28.70    3.90
  12   0  -2   34.00    4.80
 -12   0   2   31.70    2.20
 -12   0  -2   35.60    4.20
 -12   0   2   29.00    3.80
  12   0   2   34.10    2.60
  12   0   2   34.90    4.20
  12   0  -2   30.80    2.30
  12   0   2   32.00    4.40
  13   0   2  196.08    9.20
 -13   0  -2  196.48    9.10
  13   0   2  190.18    9.70
 -13   0  -2  197.88    6.60
  13   0  -2  200.88   10.20
 -13   0   2  199.78    9.20
  13   0  -2  203.58    9.30
 -13   0   2  193.18    6.10
  14   0  -2  129.29    4.50
 -14   0  -2  135.39    4.80
  14   0  -2  136.49    7.80
 -14   0   2  136.39    7.70
  14   0   2  141.69    8.50
  14   0   2  125.69    7.60
 -14   0  -2  139.89    7.90
  14   0  -2  130.49    8.50
  15   0   2    6.50    3.50
 -15   0  -2    4.00    1.00
  15   0   2    6.50    3.10
 -15   0   2    9.70    3.20
 -15   0  -2    4.80    2.90
  15   0  -2    4.30    2.80
  15   0  -2    3.90    3.30
  15   0  -2    5.30    3.10
  16   0   2    6.00    3.40
  16   0  -2    7.20    3.50
 -16   0  -2    6.90    3.20
  16   0  -2    5.00    3.00
  16   0  -2    7.40    3.40
  16   0   2    7.40    3.30
 -16   0   2    5.00    2.80
  17   0  -2    7.00    3.70
  17   0   2    4.50    2.90
  17   0  -2   -1.10    2.60
  17   0   2    3.70    3.30
  17   0  -2    4.40    3.00
  17   0   2   -0.30    3.00
  18   0   2   86.19    7.60
  18   0  -2   64.69    7.10
  18   0  -2   67.39    8.40
  18   0   2   59.09    6.80
  18   0   2   61.99    6.50
   0   1   2   -0.10    0.20
   0  -1   2   -0.10    0.20
   0   1  -2    0.30    0.10
   0  -1  -2    0.10    0.20
   0   1  -2    0.10    0.20
   0  -1   2   -0.30    0.30
   0   1   2   -0.40    0.30
   0   1  -2   -0.10    0.40
   0  -1   2    0.10    0.20
   0  -1  -2   -0.40    0.30
   1   1  -2   -0.10    0.30
   1  -1   2    0.80    0.50
  -1  -1  -2   -0.10    0.20
  -1   1   2   -0.10    0.20
   1  -1   2    0.20    0.10
  -1  -1  -2   -0.10    0.30
   1   1  -2    0.10    0.40
   1   1  -2   -0.20    0.30
  -1  -1  -2   -0.10    0.40
  -1   1   2    1.20    0.50
  -1   1   2    0.30    0.40
   1  -1  -2    0.20    0.30
   1   1   2   -0.10    0.30
   1  -1  -2    0.30    0.40
  -1   1  -2   -0.10    0.10
  -1  -1   2    0.40    0.40
  -1   1  -2    0.40    0.50
   1  -1  -2   -0.20    0.20
   1   1   2    0.40    0.40
  -1  -1   2    0.00    0.40
  -1  -1   2    0.80    0.40
  -1   1  -2    0.00    0.30
   1   1   2    0.30    0.20
  -2   1   2  146.99    4.60
  -2  -1  -2  142.39    4.30
   2  -1   2  137.39    4.30
   2  -1   2  144.19    4.70
  -2  -1  -2  138.19    4.40
   2   1  -2  135.99    4.20
  -2   1   2  137.79    4.50
  -2   1   2  143.19    4.30
  -2  -1  -2  138.19    4.20
   2  -1  -2  141.49    4.50
   2   1   2  145.79    4.20
  -2   1  -2  148.79    4.80
   2   1   2  149.59    4.40
  -2  -1   2  135.39    4.60
   2  -1  -2  151.28    4.60
   2  -1  -2  151.68    4.30
   3   1  -2   42.00    2.80
   3  -1   2   46.10    2.30
  -3  -1  -2   40.30    2.00
  -3  -1  -2   39.00    2.50
  -3   1   2   44.50    2.40
   3  -1   2   40.40    2.20
   3   1  -2   45.70    1.70
  -3  -1  -2   39.60    2.20
  -3   1   2   40.60    2.30
   3  -1  -2   38.60    2.20
   3  -1  -2   40.70    2.40
  -3  -1   2   43.90    2.30
   3   1   2   41.80    2.50
  -3   1  -2   43.20    2.50
  -3  -1   2   38.20    2.70
  -4  -1  -2   46.40    2.70
   4   1  -2   41.50    1.70
  -4   1   2   38.30    2.20
  -4   1   2   44.50    2.50
   4   1  -2   41.40    2.90
   4  -1   2   44.10    2.50
   4  -1   2   42.50    2.50
  -4  -1  -2   40.10    1.90
  -4  -1  -2   48.50    2.50
   4   1  -2   41.70    2.50
   4  -1   2   38.80    2.40
  -4   1  -2   44.40    2.60
   4  -1  -2   40.10    2.70
  -4   1  -2   44.20    2.50
   4   1   2   39.40    2.60
   4   1   2   37.20    2.40
   4  -1  -2   39.30    2.60
  -4  -1   2   46.70    2.50
   4  -1  -2   41.00    2.40
  -4  -1   2   40.50    2.80
   5   1  -2    3.00    0.60
   5  -1   2    5.10    1.40
   5  -1   2    3.90    1.30
   5  -1   2    4.30    1.40
  -5  -1  -2    5.00    0.90
  -5  -1  -2    4.30    1.40
   5   1  -2    3.90    1.30
  -5   1   2    5.00    1.40
   5   1  -2    4.30    1.80
  -5   1   2    3.40    1.00
  -5  -1  -2    3.80    1.30
  -5  -1   2    3.70    0.70
   5  -1  -2    4.60    1.40
   5   1   2    4.50    1.50
  -5   1  -2    5.90    1.50
   5   1   2    4.80    1.30
  -5  -1   2    3.10    1.30
  -5  -1   2    4.90    1.60
  -5   1  -2    4.00    1.40
   5  -1  -2    3.20    1.10
   6  -1   2    1.90    1.30
  -6   1   2   -0.40    1.40
   6  -1   2   -1.60    1.40
   6   1  -2   -0.50    1.70
   6   1  -2    0.50    1.60
  -6  -1  -2   -0.10    0.80
  -6   1   2   -0.90    1.00
  -6  -1  -2   -0.50    1.40
  -6  -1  -2    1.80    1.40
   6  -1   2    0.60    1.50
   6   1  -2   -0.50    0.70
   6  -1  -2   -0.30    1.10
  -6   1  -2    1.70    1.40
  -6  -1   2    0.30    1.30
   6  -1  -2    1.00    1.60
  -6  -1   2    2.00    1.90
   6   1   2   -0.70    1.30
   6  -1  -2   -0.40    1.60
   6   1   2   -1.40    1.50
  -6   1  -2    0.70    1.60
   7   1  -2  213.88    5.90
   7  -1   2  211.28    7.60
   7  -1   2  207.18    7.80
   7   1  -2  223.18    7.80
  -7  -1  -2  198.88    8.10
  -7  -1  -2  215.58    7.60
  -7   1   2  208.98    6.80
  -7  -1  -2  209.78    6.30
   7  -1   2  208.18    7.10
   7   1  -2  199.58    8.30
  -7   1   2  213.68    7.70
   7   1   2  204.98    7.90
   7  -1  -2  190.88    7.50
   7  -1  -2  211.88    7.00
  -7   1  -2  221.18    7.70
  -7  -1   2  211.68    7.60
  -7  -1   2  204.08    5.80
  -7   1  -2  213.58    7.20
   7   1   2  217.38    7.60
   7  -1  -2  207.78    8.30
   8   1  -2   -0.70    1.60
   8  -1   2   -2.50    1.70
   8  -1   2   -0.50    1.50
   8   1  -2   -2.20    1.80
  -8   1   2   -0.50    1.60
  -8   1   2   -2.30    1.00
  -8  -1  -2   -0.20    1.60
   8   1  -2    0.60    0.80
   8  -1   2    1.20    1.30
  -8  -1  -2    1.10    1.80
  -8  -1  -2    0.90    1.00
  -8  -1   2    0.80    0.60
   8   1   2   -1.50    1.80
   8   1   2    0.50    1.80
   8  -1  -2   -1.50    1.90
  -8  -1   2   -1.20    1.40
   8  -1  -2   -2.30    1.70
  -8   1  -2    2.10    1.80
   8  -1  -2    1.00    1.40
  -8   1  -2    0.70    1.40
   9   1  -2  137.09    6.40
   9  -1   2  137.79    5.60
  -9  -1  -2  145.09    6.90
   9  -1   2  136.69    6.70
  -9  -1  -2  145.49    6.50
  -9   1   2  145.89    5.40
  -9   1   2  132.59    6.30
   9   1  -2  137.99    4.30
  -9  -1  -2  139.19    4.70
   9   1  -2  133.49    7.10
   9  -1   2  146.99    6.40
   9   1   2  143.29    6.40
   9   1   2  139.49    6.70
   9  -1  -2  143.69    5.50
  -9   1  -2  146.19    6.50
  -9  -1   2  143.79    4.30
   9  -1  -2  143.29    6.50
   9  -1  -2  144.59    7.10
  -9   1  -2  142.79    5.60
  -9  -1   2  141.29    6.40
  10   1  -2   88.79    6.00
  10  -1   2   91.39    5.40
  10  -1   2   95.99    4.50
  10  -1   2   85.39    5.50
  10   1  -2   89.79    3.00
  10   1  -2   96.59    5.50
 -10  -1  -2   95.69    5.40
 -10   1   2   98.79    7.80
 -10   1   2   90.59    4.20
 -10  -1  -2   90.59    3.50
  10  -1  -2   89.89    4.30
  10   1   2   96.79    5.40
 -10   1  -2   97.69    4.50
  10  -1  -2   94.39    6.10
  10  -1  -2   86.39    5.30
  10   1   2   84.29    5.60
  11   1  -2   -1.60    2.20
 -11  -1  -2   -0.70    0.80
 -11   1   2   -2.00    1.80
 -11  -1  -2    2.70    2.00
  11   1  -2    0.80    1.90
  11  -1   2   -2.40    2.10
 -11   1   2   -0.70    1.10
  11   1  -2    0.10    0.50
  11  -1   2    0.20    1.40
  11  -1   2   -0.80    1.80
  11   1   2    6.20    2.70
 -11   1  -2   -0.90    1.90
  11  -1  -2    2.90    2.30
 -11   1  -2    0.50    1.40
  11  -1  -2    0.80    2.30
  11  -1  -2    0.30    1.30
 -11  -1   2   -1.00    1.90
  11   1   2   -3.10    1.70
 -12   1   2  142.89    5.60
  12   1  -2  154.08    7.60
  12  -1   2  134.09    7.20
  12  -1   2  155.98    8.10
  12  -1   2  142.29    5.90
 -12  -1  -2  143.89    4.50
  12   1  -2  137.49    8.20
 -12  -1  -2  140.69    7.30
 -12   1   2  145.49    7.40
  12   1   2  141.69    8.00
 -12   1  -2  137.39    5.80
  12  -1  -2  147.09    7.50
 -12   1  -2  144.19    7.50
  12   1   2  140.19    7.40
  12  -1  -2  134.89    8.00
  12  -1  -2  138.29    5.70
 -12  -1   2  139.19    7.30
  12  -1  -2  136.79    7.50
 -13   1   2    4.80    2.60
  13   1  -2    8.10    3.00
 -13  -1  -2   -1.10    2.20
  13  -1   2    3.10    1.60
 -13  -1  -2    3.50    0.80
  13  -1   2    3.80    2.90
 -13  -1  -2    3.20    0.70
  13  -1   2    0.80    2.40
  13   1  -2    3.50    3.00
 -13   1   2    2.10    1.40
  13   1   2    4.90    3.20
 -13   1  -2    0.00    2.50
  13   1   2   -0.50    2.40
  13  -1  -2    3.60    1.60
  13  -1  -2    4.30    2.60
 -13   1  -2    3.30    1.70
  13  -1  -2    2.90    2.50
 -13  -1   2    4.10    2.60
  13  -1  -2    4.30    3.10
  14  -1   2   -1.40    1.40
 -14   1   2   -1.50    1.30
 -14  -1  -2   -1.90    2.30
  14  -1   2    1.30    2.40
  14   1  -2    4.50    3.10
  14   1  -2    0.10    2.60
  14  -1   2   -0.80    2.50
  14  -1   2   -1.90    2.60
 -14   1   2    1.80    2.40
  14  -1  -2   -0.60    3.00
 -14   1  -2   -1.80    2.40
 -14   1  -2    0.60    1.40
  14   1   2    2.00    3.20
 -14  -1   2   -0.30    2.40
  14  -1  -2    1.90    2.60
  14   1   2    2.20    2.60
  14  -1  -2   -2.70    1.40
  15   1  -2   33.60    5.50
  15   1  -2   36.20    5.00
  15  -1   2   34.70    4.80
  15  -1   2   47.00    5.80
 -15  -1  -2   36.60    4.60
 -15   1   2   32.40    2.50
 -15   1   2   34.40    4.70
  15  -1   2   28.40    7.50
  15  -1   2   35.10    2.90
 -15   1  -2   38.30    2.90
  15   1   2   37.20    5.40
  15  -1  -2   30.00    4.50
  15  -1  -2   37.70    5.10
  15  -1  -2   36.70    2.70
  15  -1  -2   46.10    5.90
  15   1   2   52.99    5.70
 -15   1  -2   34.80    4.80
 -15  -1   2   42.40    5.00
 -16   1   2    3.50    2.60
 -16  -1  -2    5.40    2.80
  16   1  -2    4.40    3.10
  16  -1   2    6.90    3.30
  16  -1   2    3.30    3.20
  16   1  -2    9.00    3.80
 -16   1   2    5.30    1.10
  16  -1   2    3.40    2.80
 -16  -1   2    5.70    2.90
  16   1   2   15.70    4.10
  16   1   2    5.10    3.30
  16  -1  -2    8.80    3.60
 -16   1  -2    5.90    1.40
 -16   1  -2    3.90    2.70
  16  -1  -2    5.90    3.10
  16  -1  -2    5.40    3.10
  17   1  -2   -2.80    2.80
  17   1  -2    6.60    3.50
  17   1  -2   -0.10    2.60
  17  -1   2    1.30    2.50
  17  -1   2    3.50    2.90
  17  -1   2   -3.40    2.40
  17  -1  -2   -2.10    2.20
 -17   1  -2    1.10    0.80
  17  -1  -2    4.00    3.10
  17   1   2    0.70    2.80
  17   1   2    2.40    3.10
  17  -1  -2   -0.30    2.90
  18   1  -2    2.40    4.10
  18  -1   2   -0.30    2.60
  18   1  -2    2.20    3.00
  18  -1   2    9.80    3.90
  18  -1   2    0.70    3.30
  18  -1  -2    5.50    4.10
  18   1   2    7.90    3.80
  18   1   2    0.80    2.80
  18   1   2    1.60    3.50
  18  -1  -2    1.90    3.20
   0   2   2 4187.68  105.09
   0   2  -2 3969.50  102.89
   0  -2  -2 3173.88  101.79
   1   2  -2  381.76   10.20
  -1   2   2  375.46   10.50
   1   2  -2  392.66   10.30
  -1   2   2  394.36    9.70
   1  -2   2  385.26   10.00
  -1  -2  -2  368.56   10.10
  -1  -2  -2  364.26   10.20
  -1  -2   2  392.36   10.20
   1   2   2  375.86   10.10
  -1   2  -2  383.76   10.70
   1  -2  -2  380.96   10.20
  -1  -2   2  395.56   10.10
   1   2   2  383.66    9.60
  -1  -2   2  380.96   10.30
   1   2   2  379.06   10.30
   1  -2  -2  385.06    9.60
   2  -2   2  284.77    8.40
  -2  -2  -2  275.77    8.00
  -2   2   2  276.97    7.60
   2   2  -2  254.67    8.00
  -2  -2  -2  278.47    7.50
   2   2  -2  278.47    7.70
   2  -2   2  295.87    7.80
   2  -2   2  273.47    7.40
   2   2  -2  289.17    7.80
  -2  -2  -2  277.67    7.70
  -2   2   2  286.47    8.30
  -2   2  -2  285.57    7.50
  -2  -2   2  274.57    8.10
   2   2   2  287.27    7.50
  -2  -2   2  285.07    7.70
   2   2   2  283.47    8.00
   2  -2  -2  291.87    7.60
  -2   2  -2  273.17    8.40
   2  -2  -2  292.47    8.00
   2  -2  -2  272.97    8.20
  -2   2  -2  268.87    7.70
   2   2   2  274.07    7.70
  -3   2   2  856.11   22.40
  -3   2   2  884.61   22.30
  -3   2   2  850.21   21.90
  -3  -2  -2  881.81   22.30
   3   2  -2  873.21   22.50
   3  -2  -2  923.81   21.90
   3  -2  -2  848.32   22.20
  -3  -2   2  814.52   22.50
   3   2   2  867.11   22.20
  -3   2  -2  831.02   22.50
   3   2   2  855.41   21.80
  -4  -2  -2  602.74   16.30
   4  -2   2  621.74   16.50
   4   2  -2  634.94   17.20
   4   2  -2  620.84   16.60
   4   2  -2  618.34   15.60
  -4   2   2  621.94   16.50
   4  -2   2  617.14   16.30
   4  -2   2  645.04   17.00
  -4  -2  -2  616.44   16.90
  -4   2   2  631.74   16.80
  -4  -2  -2  597.14   15.80
  -4   2  -2  614.84   16.90
   4  -2  -2  611.94   16.40
   4  -2  -2  618.14   16.80
  -4   2  -2  638.64   16.60
  -4  -2   2  602.64   17.10
   4   2   2  633.54   16.80
   4  -2  -2  640.14   16.80
   4   2   2  627.34   16.40
   5  -2   2   17.10    1.90
   5   2  -2   12.80    1.90
  -5  -2  -2   14.90    1.20
  -5   2   2   14.40    1.80
  -5  -2  -2   16.80    2.20
  -5  -2  -2   17.60    1.30
   5  -2   2   15.90    2.00
   5   2  -2   16.50    0.90
   5   2  -2   16.20    0.90
   5  -2   2   18.60    2.10
   5   2  -2   18.70    2.40
  -5  -2  -2   15.90    1.80
  -5   2   2   17.60    1.90
  -5  -2   2   14.90    2.30
   5   2   2   16.60    2.20
   5  -2  -2   20.00    2.10
  -5   2  -2   16.00    2.00
   5  -2  -2   16.20    2.10
   5   2   2   14.00    1.80
  -5  -2   2   17.70    2.00
   5  -2  -2   18.50    1.90
  -5   2  -2   17.30    2.20
   6   2  -2  495.95   14.70
   6  -2   2  475.45   13.60
   6   2  -2  470.05   11.80
  -6  -2  -2  487.75   12.40
  -6   2   2  478.65   13.70
  -6  -2  -2  483.55   14.30
   6  -2   2  480.25   14.70
  -6   2   2  464.35   13.80
  -6  -2  -2  487.65   13.70
   6   2  -2  531.75   15.20
   6  -2   2  467.05   13.80
  -6  -2  -2  475.95   12.40
   6   2  -2  474.25   11.80
   6  -2   2  479.75   14.00
   6  -2  -2  468.05   14.20
   6  -2  -2  490.15   13.80
  -6   2  -2  479.75   13.90
   6  -2  -2  457.65   13.70
   6   2   2  463.05   14.10
  -6  -2   2  478.15   13.80
  -6   2  -2  475.95   13.80
   6   2   2  481.95   13.70
  -6  -2   2  469.35   18.20
  -7   2   2   68.39    4.20
  -7   2   2   68.09    3.80
   7   2  -2   67.89    4.20
   7  -2   2   75.49    4.20
   7  -2   2   64.69    3.90
   7  -2   2   71.49    4.00
   7  -2   2   70.59    4.40
  -7  -2  -2   70.79    2.60
  -7  -2  -2   70.79    4.10
   7   2  -2   64.49    4.80
  -7  -2  -2   74.89    2.70
  -7  -2  -2   73.09    4.70
  -7   2  -2   64.89    4.20
   7  -2  -2   71.79    4.20
   7  -2  -2   72.89    4.30
  -7  -2   2   59.79    4.70
   7   2   2   72.39    4.60
  -7  -2   2   68.19    4.10
  -7   2  -2   75.49    4.30
   7   2   2   83.49    4.40
   7  -2  -2   65.69    3.90
   8  -2   2  184.28    7.20
   8  -2   2  180.88    7.00
  -8  -2  -2  181.98    7.10
  -8   2   2  179.98    6.70
   8  -2   2  181.78    6.90
  -8  -2  -2  174.98    5.10
  -8  -2  -2  182.58    7.80
   8   2  -2  180.28    7.90
   8  -2   2  176.48    7.40
   8   2  -2  197.58    7.50
  -8   2   2  174.98    7.20
  -8  -2  -2  180.78    5.20
   8  -2  -2  185.98    6.90
   8  -2  -2  189.08    7.30
  -8   2  -2  191.08    7.40
  -8  -2   2  182.58    7.20
  -8  -2   2  191.78    8.20
  -8   2  -2  184.28    7.00
   8   2   2  165.18    7.50
   8  -2  -2  182.18    7.40
   8  -2  -2  174.88    7.80
   8   2   2  187.48    7.30
   9   2  -2  106.99    5.60
  -9   2   2  106.49    5.50
   9  -2   2  101.99    5.70
   9  -2   2  109.69    5.50
  -9   2   2  113.79    5.00
  -9  -2  -2  107.09    6.00
   9  -2   2  106.49    5.30
  -9  -2  -2  108.99    5.50
  -9  -2  -2  105.99    3.30
   9   2  -2   93.29    6.00
  -9  -2  -2  105.59    3.30
   9  -2   2  108.29    5.10
  -9   2  -2  106.79    5.20
   9  -2  -2   99.49    5.60
   9  -2  -2   99.49    5.40
   9  -2  -2  109.99    5.10
  -9   2  -2  116.69    5.70
   9   2   2  100.09    5.80
  -9  -2   2  111.89    5.50
  -9  -2   2  101.79    6.20
   9  -2  -2  106.19    6.20
   9   2   2  107.09    5.50
  10   2  -2    0.40    2.00
  10  -2   2    1.70    1.60
 -10  -2  -2   -0.50    0.40
  10   2  -2   -0.40    2.40
 -10  -2  -2    1.00    2.10
 -10  -2  -2    0.30    1.80
 -10  -2  -2   -0.50    0.40
 -10   2   2    0.40    1.40
  10  -2   2    0.80    1.90
  10  -2   2    1.50    2.10
  10  -2   2   -1.90    1.50
  10  -2  -2   -3.00    1.90
  10  -2  -2    1.00    1.90
 -10   2  -2   -0.50    2.10
 -10   2  -2    0.50    1.60
  10  -2  -2   -2.30    1.70
  10  -2  -2    1.50    1.70
  10   2   2   -0.70    1.90
 -10  -2   2    2.40    2.10
  10   2   2    0.20    1.80
  11   2  -2   26.90    4.10
  11  -2   2   28.50    3.90
  11   2  -2   27.60    3.80
  11  -2   2   27.40    3.50
 -11  -2  -2   31.30    4.30
  11  -2   2   32.20    3.70
  11  -2   2   30.70    3.30
 -11  -2  -2   43.90    4.10
 -11   2   2   26.00    3.60
 -11   2   2   27.40    2.90
  11   2   2   29.60    5.00
 -11   2  -2   31.60    3.80
 -11   2  -2   30.20    3.20
  11   2   2   27.20    3.60
  11  -2  -2   32.20    3.30
  11  -2  -2   28.70    3.70
  11  -2  -2   31.10    4.30
  11  -2  -2   25.10    3.50
 -11  -2   2   30.30    3.60
  12   2  -2   35.50    5.00
 -12  -2  -2   30.80    4.00
  12  -2   2   33.60    4.10
  12   2  -2   27.10    4.10
  12  -2   2   32.00    4.50
 -12   2   2   29.00    3.10
  12  -2   2   30.50    3.90
 -12   2   2   30.80    4.00
  12  -2   2   27.70    3.30
 -12   2  -2   31.30    3.50
 -12   2  -2   33.00    4.30
  12  -2  -2   31.70    4.10
  12  -2  -2   32.70    3.40
 -12  -2   2   26.90    3.90
  12   2   2   39.10    4.30
  12  -2  -2   37.40    5.00
  12   2   2   37.40    4.80
  12  -2  -2   30.90    3.90
  13  -2   2   24.20    4.20
 -13   2   2   17.50    3.40
 -13   2   2   21.30    2.80
  13  -2   2   21.30    3.00
 -13  -2  -2   23.10    3.70
  13   2  -2   21.10    3.90
  13   2  -2   22.70    4.50
  13  -2   2   15.20    3.30
  13  -2   2   22.70    3.80
  13   2   2   27.80    4.60
  13  -2  -2   17.30    3.70
  13  -2  -2   24.30    3.80
 -13   2  -2   22.70    3.40
 -13   2  -2   24.40    4.00
  13  -2  -2   23.90    4.40
  13  -2  -2   23.30    3.00
  13   2   2   18.70    3.60
 -13  -2   2   16.30    3.40
  14  -2   2   12.50    2.60
  14   2  -2    6.60    3.00
 -14   2   2   13.60    2.40
 -14  -2  -2   12.70    3.30
  14  -2   2   11.20    3.30
  14   2  -2   11.60    3.70
  14  -2   2   10.60    3.20
  14  -2   2   19.90    4.10
 -14   2   2    7.40    3.00
  14  -2  -2   14.00    4.20
  14   2   2   11.70    3.40
 -14   2  -2   11.80    3.50
  14  -2  -2   11.60    2.40
  14  -2  -2   14.60    3.40
  14   2   2   12.80    3.70
 -14  -2   2   12.50    3.30
 -15   2   2    5.80    1.80
  15  -2   2    9.10    3.60
  15   2  -2    8.10    3.70
  15  -2   2    9.90    3.30
  15  -2   2   10.70    2.30
 -15  -2  -2   10.20    3.00
 -15   2   2    8.50    3.10
  15   2  -2    9.00    3.30
  15  -2  -2    5.80    2.90
 -15  -2   2    6.40    3.40
  15   2   2    4.80    3.00
  15   2   2   10.10    3.60
  15  -2  -2   10.20    2.20
  15  -2  -2    6.10    3.20
 -15   2  -2    6.60    3.40
  15  -2  -2    7.60    3.70
  16  -2   2   22.30    4.40
  16  -2   2   22.80    2.80
  16   2  -2   27.30    4.80
 -16  -2  -2   17.00    3.80
 -16   2   2   23.30    4.30
  16  -2   2   23.10    4.20
  16   2  -2   13.40    3.70
  16  -2   2   21.20    4.60
 -16   2   2   20.20    2.50
  16  -2  -2   21.80    4.70
 -16   2  -2   22.30    4.20
  16  -2  -2   21.40    4.30
  16  -2  -2   19.20    2.60
  16   2   2   16.60    3.90
 -16  -2   2   16.50    3.80
  16  -2  -2   17.00    3.90
  16   2   2   23.10    4.70
  17   2  -2   10.20    3.90
  17   2  -2    2.20    3.00
  17  -2   2   13.00    3.80
 -17   2   2    3.90    1.30
  17  -2   2    4.60    3.00
  17  -2   2    3.70    3.30
  17  -2   2    4.00    1.50
  17  -2  -2    1.20    1.40
  17  -2  -2    2.50    3.00
  17  -2  -2   11.30    3.80
  17   2   2    3.90    3.00
  17   2   2    1.00    3.10
 -17   2  -2    2.90    1.40
  17  -2  -2    5.70    3.20
  18  -2   2   27.60    4.90
  18  -2   2   32.90    5.10
 -18   2  -2   26.60    2.20
  18   2   2   22.30    4.70
  18  -2  -2   22.60    4.80
   0  -3   2    0.90    0.80
   0   3  -2    1.30    0.90
   0  -3  -2    2.10    1.00
   0  -3   2    0.00    0.90
   0   3   2    0.90    1.00
   0   3   2   -1.40    1.20
   0   3  -2    0.60    0.90
   0   3  -2    0.70    1.30
   0  -3   2    2.10    1.30
   0   3   2    0.30    0.50
   0  -3  -2   -1.40    1.30
   0  -3  -2    0.00    0.50
  -1   3   2  120.99    4.20
  -1  -3  -2  122.59    4.30
   1  -3   2  115.19    4.70
   1   3  -2  123.89    4.00
   1   3  -2  120.69    4.40
  -1   3   2  124.09    3.60
   1  -3   2  121.59    3.80
   1   3  -2  112.79    4.20
  -1  -3  -2  118.69    4.40
   1   3   2  114.89    4.30
   1   3   2  123.79    4.30
  -1   3  -2  122.59    3.80
   1  -3  -2  119.69    3.50
  -1   3  -2  122.89    4.70
   1   3   2  113.09    3.40
   1  -3  -2  124.49    4.20
  -1  -3   2  117.59    4.20
   1  -3  -2  118.59    4.70
  -1   3  -2  117.39    3.90
  -2   3   2 1130.99   43.50
   2   3  -2 1073.09   40.30
  -2  -3  -2 1093.29   45.40
  -2   3  -2 1080.19   47.20
   2  -3  -2 1101.99   43.80
   2   3   2  977.50   44.60
   3  -3   2  892.11   23.30
  -3   3   2  877.41   22.20
  -3  -3  -2  893.01   22.90
   3   3  -2  855.61   22.00
   3   3  -2  851.01   22.90
  -3  -3  -2  844.32   22.10
  -3  -3  -2  892.01   22.10
  -3   3   2  861.11   23.10
  -3  -3   2  878.01   23.00
   3  -3  -2  875.31   23.10
   3   3   2  868.01   22.20
   3  -3  -2  890.01   22.70
   3   3   2  887.31   22.20
   3  -3  -2  880.61   22.20
  -3   3  -2  871.61   23.20
  -3   3  -2  842.12   22.40
  -3  -3   2  878.31   22.10
   3   3   2  880.61   22.70
   4  -3   2  439.36   11.90
  -4  -3  -2  444.66   12.70
  -4   3   2  441.16   12.60
   4   3  -2  422.86   11.40
  -4   3   2  451.25   12.80
  -4  -3  -2  428.56   11.90
   4   3  -2  452.05   12.30
  -4  -3  -2  423.66   11.50
   4  -3   2  447.76   12.20
   4   3  -2  441.16   12.80
  -4   3   2  438.06   12.10
   4  -3   2  449.36   12.90
  -4  -3   2  430.86   11.40
  -4  -3   2  425.06   12.90
   4  -3  -2  439.56   12.00
  -4   3  -2  434.76   12.20
  -4   3  -2  432.46   12.00
   4   3   2  435.26   11.60
   4   3   2  427.66   12.00
   4   3   2  428.76   12.50
   4  -3  -2  442.26   12.50
  -4   3  -2  430.36   12.90
   4  -3  -2  447.56   12.80
  -5  -3  -2   30.80    1.70
   5   3  -2   33.90    1.50
  -5   3   2   31.30    2.70
  -5  -3  -2   30.40    3.00
   5   3  -2   32.60    2.60
   5  -3   2   31.50    2.60
  -5   3   2   39.90    2.90
  -5  -3  -2   28.30    2.40
   5  -3   2   35.60    3.10
  -5   3   2   31.20    2.80
   5  -3   2   32.30    2.30
   5   3  -2   29.80    3.10
   5   3   2   34.70    3.00
   5  -3  -2   29.10    3.00
   5  -3  -2   30.70    2.60
  -5   3  -2   33.80    3.20
  -5  -3   2   28.50    3.20
   5   3   2   31.80    2.50
  -5   3  -2   31.40    2.70
   5  -3  -2   37.40    2.60
   6   3  -2   78.99    4.90
   6  -3   2   77.59    4.10
  -6  -3  -2   76.09    4.80
   6   3  -2   76.39    4.20
  -6  -3  -2   76.89    2.70
  -6  -3  -2   76.49    2.70
   6  -3   2   70.39    3.70
  -6  -3  -2   80.59    4.00
  -6   3   2   73.59    4.30
  -6   3   2   73.19    4.10
   6  -3   2   84.69    4.60
  -6   3  -2   72.79    4.10
   6   3   2   70.59    4.50
   6  -3  -2   73.39    4.50
   6   3   2   72.39    4.00
  -6   3  -2   87.29    4.90
   6  -3  -2   71.69    4.30
  -6  -3   2   78.79    4.80
   7   3  -2    1.10    2.10
  -7   3   2    2.00    1.70
   7  -3   2    3.90    1.80
  -7  -3  -2    2.40    0.70
  -7  -3  -2    1.30    2.00
   7  -3   2    4.00    1.60
   7  -3   2    4.60    2.00
  -7  -3  -2    3.70    0.70
  -7   3   2    5.10    1.90
   7   3  -2    2.40    1.80
  -7  -3  -2    2.30    1.70
  -7  -3   2    0.80    2.10
  -7   3  -2    0.50    1.80
  -7   3  -2    3.10    2.00
  -7  -3   2    3.70    1.70
   7   3   2    1.70    2.10
   7   3   2    0.20    1.60
   7  -3  -2    6.30    2.10
   7  -3  -2    1.20    1.70
   7  -3  -2    3.00    1.70
  -8  -3  -2  881.31   24.10
   8  -3   2  889.31   24.20
   8  -3   2  879.21   24.60
   8   3  -2  874.91   25.20
   8  -3   2  869.31   24.10
  -8  -3  -2  879.51   21.60
   8   3  -2  912.01   24.50
   8  -3   2  908.51   24.50
  -8  -3  -2  909.41   25.20
  -8   3   2  890.31   24.20
  -8   3   2  859.31   24.30
  -8  -3   2  840.02   25.20
   8  -3  -2  896.01   24.70
   8   3   2  902.81   24.30
  -8  -3   2  867.71   24.20
  -8   3  -2  882.91   24.40
   8  -3  -2  880.41   24.20
   8  -3  -2  876.71   24.30
   8   3   2  847.42   24.70
  -8   3  -2  888.91   24.40
   9  -3   2    4.40    1.90
  -9   3   2    6.10    1.90
  -9  -3  -2    4.70    2.00
   9  -3   2    6.40    2.30
   9  -3   2    5.50    2.00
   9   3  -2    3.60    2.40
   9   3  -2    3.90    2.00
  -9   3   2    6.20    2.20
   9  -3   2    6.10    2.20
  -9  -3  -2    4.90    2.30
  -9  -3   2    5.30    2.50
   9  -3  -2    4.60    2.00
   9  -3  -2    6.60    2.10
   9   3   2    3.40    2.20
  -9   3  -2    4.30    1.90
   9   3   2    4.70    2.00
  -9   3  -2    4.00    2.00
   9  -3  -2    5.10    1.90
  -9  -3   2    5.00    2.00
  10  -3   2  103.79    6.10
 -10  -3  -2   96.79    6.00
 -10  -3  -2   87.39    6.00
 -10   3   2   96.69    5.30
  10   3  -2   91.49    6.20
 -10   3   2   95.49    6.60
  10  -3   2   99.59    5.50
  10  -3   2  106.89    5.50
  10   3  -2  104.49    5.80
  10  -3   2   97.19    5.30
 -10   3  -2  105.89    6.40
  10   3   2   98.59    6.10
  10  -3  -2  108.99    5.80
  10  -3  -2   92.99    5.30
  10   3   2  100.79    5.70
  10  -3  -2   96.49    5.80
 -10  -3   2   98.89    6.60
  10  -3  -2   95.09    6.30
 -10   3  -2  101.09    5.70
 -10  -3   2   98.79    5.50
 -11   3   2   15.50    2.70
  11   3  -2   13.50    3.00
 -11  -3  -2   11.00    2.70
  11  -3   2   11.60    2.60
  11  -3   2   12.60    2.70
 -11  -3  -2    8.80    3.10
  11  -3   2    9.60    2.60
  11  -3   2   13.20    3.10
 -11   3   2   12.60    2.90
  11   3  -2   13.70    3.50
 -11   3  -2   10.60    2.80
  11  -3  -2    8.70    2.50
  11  -3  -2   12.20    2.80
  11  -3  -2   14.30    2.90
 -11   3  -2   14.40    2.70
  11   3   2   11.90    3.00
 -11  -3   2    9.40    3.20
  11  -3  -2   12.60    3.30
  11   3   2   17.80    3.50
 -11  -3   2   10.10    2.60
  12  -3   2  377.96   13.50
 -12   3   2  403.26   12.80
  12   3  -2  366.26   14.60
  12  -3   2  382.76   13.00
 -12   3   2  399.06   13.90
  12  -3   2  378.36   13.50
  12   3  -2  395.76   13.90
 -12  -3  -2  395.36   14.80
  12  -3   2  376.16   14.10
 -12  -3  -2  384.76   13.50
 -12   3  -2  391.86   13.00
  12  -3  -2  388.66   14.80
  12  -3  -2  397.46   14.20
  12   3   2  385.16   14.40
  12  -3  -2  377.66   13.50
  12  -3  -2  381.66   12.90
 -12  -3   2  385.26   13.60
  12   3   2  378.96   13.60
 -12   3  -2  384.96   13.80
  13  -3   2   30.30    4.30
  13   3  -2   42.20    5.80
 -13   3   2   43.00    4.90
 -13   3   2   38.90    3.90
  13   3  -2   44.60    4.90
  13  -3   2   49.50    5.60
 -13  -3  -2   46.70    4.80
  13  -3   2   40.00    4.50
  13  -3   2   41.80    4.20
  13  -3  -2   39.40    4.90
  13  -3  -2   40.50    5.50
 -13   3  -2   48.10    5.20
  13   3   2   34.00    4.50
  13  -3  -2   40.80    4.80
  13   3   2   39.50    5.10
 -13   3  -2   40.80    4.00
 -13  -3   2   34.50    4.30
  13  -3  -2   42.10    4.10
  14  -3   2   19.30    3.80
 -14  -3  -2   24.80    3.80
  14  -3   2   17.80    4.20
  14   3  -2   19.60    4.00
  14  -3   2   23.00    3.80
  14  -3   2   18.30    3.20
  14   3  -2   30.20    5.10
 -14   3   2   14.70    3.40
 -14   3   2   17.20    2.90
  14  -3  -2   20.00    4.60
  14   3   2   24.50    4.50
  14  -3  -2   15.50    3.00
 -14   3  -2   11.60    3.60
  14  -3  -2   18.10    5.20
  14   3   2   19.00    3.90
  14  -3  -2   19.40    3.70
 -14  -3   2   18.20    3.60
 -14   3  -2   14.40    2.90
 -15   3   2    4.70    2.10
 -15  -3  -2    8.30    3.00
  15  -3   2    1.70    2.80
  15  -3   2    4.10    2.20
  15   3  -2    1.60    3.10
  15  -3   2    6.60    3.30
  15   3  -2    8.80    3.70
  15  -3  -2    5.10    3.20
  15   3   2    7.60    3.70
  15   3   2    8.90    3.20
  15  -3  -2    5.30    2.40
 -15   3  -2    8.10    2.40
  15  -3  -2    8.90    3.40
  15  -3  -2    5.20    3.30
 -16   3   2   13.40    2.60
  16  -3   2   17.40    3.90
  16  -3   2   10.40    2.50
  16  -3   2    8.30    3.20
 -16   3   2   13.10    3.60
  16  -3   2   17.10    4.20
  16   3  -2   10.60    3.60
  16   3  -2   17.80    4.70
 -16  -3  -2   10.50    3.30
  16   3   2   13.50    3.60
  16  -3  -2   11.00    2.50
  16  -3  -2   10.50    3.30
 -16   3  -2   14.30    3.80
 -16  -3   2   11.40    3.40
  16  -3  -2   13.40    3.70
  16  -3  -2   16.10    4.30
 -16   3  -2   18.50    3.00
  17   3  -2    9.50    6.00
 -17   3   2   13.60    2.30
  17  -3   2   24.60    4.50
  17  -3   2    3.90    3.30
  17  -3   2    9.40    2.30
  17  -3   2   10.50    3.40
  17   3  -2   17.80    4.20
  17  -3  -2   14.90    4.40
  17  -3  -2    9.60    3.40
  17   3   2   10.20    3.70
  17   3   2   14.10    3.90
  17  -3  -2    9.60    3.70
  17  -3  -2   10.00    2.40
 -17   3  -2   13.50    2.40
  18  -3   2   25.60    6.70
  18  -3   2   24.70    4.60
  18  -3   2   23.60    3.10
 -18   3  -2   33.10    3.10
  18  -3  -2   30.80    5.30
  18   3   2   29.60    5.90
  18  -3  -2   22.20    2.90
  18  -3  -2   13.80    6.50
   0  -4  -2 2122.89   72.19
   0   4  -2 2110.09   70.89
   0   4   2 2120.09   72.79
   0  -4   2 2101.29   71.39
   1  -4   2 2319.97   81.79
   1   4  -2 2401.56   78.09
  -1  -4  -2 2369.16   81.09
  -1   4   2 2500.35   81.39
   1   4   2 2439.66   82.19
  -1   4  -2 2451.25   81.99
   1  -4  -2 2614.74   83.49
  -2   4   2  420.06   11.70
  -2   4   2  428.36   11.10
   2   4  -2  413.26   11.80
  -2   4   2  412.26   12.40
   2  -4   2  412.86   11.20
  -2  -4  -2  408.76   11.70
   2  -4   2  410.26   12.50
  -2  -4  -2  413.76   11.90
   2   4  -2  420.26   11.40
   2  -4   2  409.56   11.30
   2   4  -2  419.86   11.70
   2  -4  -2  407.96   11.00
  -2   4  -2  421.96   11.20
  -2   4  -2  422.56   11.40
   2  -4  -2  413.06   12.40
   2   4   2  415.06   11.70
   2   4   2  415.46   10.90
  -2  -4   2  442.46   11.50
  -2   4  -2  426.46   12.50
   2  -4  -2  414.66   11.70
   2   4   2  414.16   11.80
  -2  -4   2  418.46   11.70
  -2  -4   2  410.86   11.90
  -3   4   2 1952.10   70.19
   3   4  -2 1833.02   66.09
  -3  -4  -2 1788.62   70.69
   3  -4  -2 1947.31   71.79
  -3   4  -2 1826.62   73.29
   3   4   2 1743.03   71.19
  -3   4  -2 1894.91   77.29
  -4   4   2    1.40    1.20
   4   4  -2   -0.60    0.90
   4  -4   2    1.20    1.00
   4   4  -2   -0.10    1.50
  -4   4   2   -0.40    1.00
  -4   4   2   -2.00    1.40
   4  -4   2    0.50    1.20
  -4  -4  -2   -0.60    1.30
   4  -4   2   -0.50    1.70
  -4  -4  -2    0.00    0.90
  -4   4  -2    1.00    1.70
  -4  -4   2   -0.40    0.80
   4  -4  -2    0.70    1.10
  -4  -4   2    0.00    1.50
   4  -4  -2    2.30    1.10
   4  -4  -2   -1.70    1.40
   4   4   2   -0.20    1.30
  -4   4  -2   -0.70    1.20
   4   4   2   -0.20    0.80
   4   4   2    0.50    1.10
  -4   4  -2   -1.20    0.90
   5   4  -2   10.50    1.30
   5   4  -2   15.10    2.20
  -5  -4  -2    7.40    1.60
   5  -4   2   10.70    1.70
  -5  -4  -2    9.40    1.30
   5  -4   2    9.60    2.40
  -5   4   2   10.20    1.80
  -5   4   2    7.50    2.10
   5  -4   2    8.40    3.30
   5   4  -2   15.90    2.70
  -5  -4  -2   10.80    2.20
  -5   4   2    8.60    1.90
   5   4   2   11.70    1.50
   5  -4  -2    9.40    2.50
   5   4   2   13.30    1.90
  -5   4  -2   11.10    1.80
  -5   4  -2   16.30    3.00
   5   4   2   10.10    2.20
   5  -4  -2   13.70    1.90
  -5   4  -2    7.50    1.90
   5  -4  -2   10.50    2.00
  -5  -4   2   12.00    1.40
   6  -4   2  118.59    5.30
  -6   4   2  124.29    5.60
   6   4  -2  134.59    5.60
  -6   4   2  130.59    5.50
   6  -4   2  123.89    5.10
  -6  -4  -2  122.19    5.10
  -6  -4  -2  122.79    4.10
   6  -4   2  129.59    6.20
   6   4  -2  107.59    5.90
  -6  -4  -2  129.19    6.20
  -6   4   2  116.69    5.80
   6   4  -2  120.89    3.70
  -6  -4   2  127.29    6.30
   6  -4  -2  139.49    5.40
   6  -4  -2  123.09    5.50
  -6   4  -2  118.69    5.40
   6  -4  -2  124.39    6.00
   6   4   2  124.79    6.00
  -6   4  -2  121.19    6.00
   6   4   2  119.09    6.00
   7   4  -2   35.70    3.30
   7   4  -2   33.70    3.80
  -7   4   2   31.20    3.50
   7  -4   2   38.20    3.60
   7  -4   2   39.80    3.30
  -7   4   2   32.30    3.30
   7  -4   2   37.30    3.80
  -7  -4  -2   34.80    1.70
  -7  -4  -2   40.70    3.20
  -7  -4  -2   32.50    3.80
  -7  -4  -2   37.10    1.70
   7   4   2   34.80    3.20
   7  -4  -2   44.40    4.00
   7   4   2   35.60    3.80
  -7   4  -2   32.60    3.70
   7  -4  -2   36.40    3.20
  -7   4  -2   32.90    3.30
  -7  -4   2   34.60    4.00
   7  -4  -2   33.80    3.30
   8  -4   2   39.30    3.90
   8   4  -2   36.90    3.50
  -8   4   2   32.80    4.10
  -8   4   2   30.00    3.30
  -8  -4  -2   38.20    4.10
  -8  -4  -2   33.60    3.30
  -8  -4  -2   35.00    1.40
   8  -4   2   35.40    3.00
   8   4  -2   33.30    3.90
   8  -4   2   36.10    3.40
   8   4   2   27.10    3.50
   8  -4  -2   34.10    3.40
  -8   4  -2   34.20    3.80
  -8   4  -2   32.90    3.50
   8   4   2   26.70    3.00
   8  -4  -2   36.80    3.60
   8  -4  -2   33.80    3.30
  -8  -4   2   30.90    3.80
  -9  -4  -2  428.86   13.20
   9  -4   2  413.06   13.70
   9  -4   2  422.56   13.10
   9   4  -2  393.56   14.10
  -9  -4  -2  409.76   14.20
   9  -4   2  412.76   13.30
  -9   4   2  395.06   13.20
  -9   4   2  404.86   13.30
   9   4  -2  429.66   13.60
  -9   4  -2  404.16   13.60
   9  -4  -2  404.86   13.50
   9  -4  -2  424.26   13.70
  -9  -4   2  433.96   14.70
   9   4   2  425.26   13.40
  -9   4  -2  400.76   13.40
   9   4   2  407.36   13.90
   9  -4  -2  417.36   13.20
  10   4  -2   11.90    3.10
  10  -4   2    8.40    2.40
  10   4  -2    7.00    2.40
 -10   4   2    9.40    2.50
 -10   4   2    9.80    2.60
  10  -4   2    9.10    2.60
  10  -4   2   11.20    2.90
  10  -4   2   13.70    2.60
 -10  -4  -2   11.10    3.10
  10   4   2   14.20    2.70
  10  -4  -2   12.10    2.80
  10  -4  -2    8.60    2.40
 -10   4  -2   12.20    2.70
  10   4   2   10.40    4.30
 -10   4  -2   12.40    2.70
 -10  -4   2    7.20    2.80
  10  -4  -2    8.80    2.30
 -11   4   2   28.50    3.60
 -11  -4  -2   17.50    3.10
 -11  -4  -2   19.40    3.80
 -11   4   2   22.70    3.40
  11  -4   2   23.60    3.30
  11   4  -2   20.70    4.00
  11   4  -2   21.40    3.50
  11  -4   2   20.10    3.60
  11  -4   2   19.90    3.20
  11  -4   2   23.70    3.50
  11   4   2   21.80    3.80
 -11   4  -2   21.90    3.40
 -11  -4   2   22.00    4.10
  11   4   2   23.10    3.50
 -11   4  -2   21.40    3.30
  11  -4  -2   23.00    3.50
  11  -4  -2   20.60    3.90
  11  -4  -2   26.90    3.60
  11  -4  -2   22.20    3.60
 -12   4   2   21.50    3.70
  12  -4   2   28.30    3.70
  12   4  -2   26.70    4.00
  12  -4   2   21.90    3.90
 -12  -4  -2   21.20    3.50
  12  -4   2   25.90    3.90
 -12   4   2   27.20    3.70
 -12  -4  -2   29.30    4.60
  12  -4   2   31.00    4.00
  12   4  -2   29.40    4.70
  12   4   2   30.50    4.10
  12  -4  -2   30.40    4.10
 -12   4  -2   27.50    3.80
  12  -4  -2   29.30    4.00
 -12  -4   2   22.60    4.50
 -12   4  -2   32.70    4.30
  12   4   2   28.40    4.40
  12  -4  -2   25.80    4.00
  12  -4  -2   29.50    4.70
  13  -4   2  232.18   10.60
  13  -4   2  203.68    9.30
 -13   4   2  234.38    9.20
  13   4  -2  218.58   10.90
 -13  -4  -2  224.08    9.70
  13  -4   2  213.68    9.30
 -13  -4  -2  219.28   10.80
 -13   4   2  205.68    9.70
 -13   4  -2  216.28    9.20
  13   4   2  217.38    9.70
  13  -4  -2  227.28   10.80
  13  -4  -2  209.28   10.90
  13  -4  -2  214.88    9.30
  13   4   2  224.28   10.60
  13  -4  -2  205.68    9.90
 -13   4  -2  211.88   10.00
  14  -4   2    6.40    2.70
  14  -4   2    6.80    2.50
 -14   4   2   -0.70    2.80
 -14  -4  -2    6.00    2.80
  14  -4   2    5.70    3.20
 -14   4   2    6.70    2.40
  14   4  -2    4.20    3.10
 -14  -4  -2    2.20    3.20
  14   4  -2   -0.20    2.80
  14  -4   2    3.60    2.70
  14  -4  -2    3.80    2.60
 -14   4  -2    4.40    2.40
  14  -4  -2    6.50    3.00
  14  -4  -2    7.40    3.60
  14  -4  -2    2.30    2.70
  14   4   2    3.40    2.80
 -14   4  -2    2.60    2.60
  14   4   2    4.80    3.30
  15  -4   2   21.70    3.60
  15  -4   2   16.70    4.10
 -15   4   2   27.00    3.70
 -15   4   2   18.70    4.70
 -15  -4  -2   15.40    3.60
  15  -4   2   25.00    4.80
  15  -4   2   22.90    4.10
  15   4  -2   21.90    4.20
  15   4  -2   26.10    8.50
  15  -4  -2   24.70    4.30
  15   4   2   18.80    4.50
 -15   4  -2   27.20    3.80
  15   4   2   17.80    3.90
  15  -4  -2   19.50    3.90
  15  -4  -2   23.90    3.80
  15  -4  -2   27.20    5.00
 -15   4  -2   16.30    3.80
  16  -4   2   14.80    3.60
  16  -4   2    8.90    3.30
 -16   4   2   15.20    3.80
 -16   4   2   17.10    3.20
  16   4  -2   16.60    4.30
  16  -4   2   25.20    4.70
  16  -4   2   15.10    3.10
  16   4  -2   12.00    3.80
 -16  -4  -2   12.30    3.40
  16  -4  -2   17.00    3.90
  16  -4  -2   11.30    3.10
  16   4   2   14.40    4.00
  16  -4  -2   14.50    3.80
  16  -4  -2   18.40    4.30
  16   4   2   13.20    3.70
 -16   4  -2   16.90    3.10
 -16   4  -2   12.60    3.70
 -17   4   2   60.89    4.60
  17   4  -2   44.70    6.00
  17  -4   2   59.49    5.80
  17  -4   2   64.49    6.70
  17  -4   2   55.29    6.20
  17  -4   2   52.89    4.80
  17  -4  -2   56.69    6.10
  17  -4  -2   43.00    5.60
  17   4   2   65.69    7.00
 -17   4  -2   60.29    4.70
  17   4   2   58.79    6.40
  17  -4  -2   70.99    7.10
  17  -4  -2   48.80    4.70
  18  -4   2    8.90    3.30
  18  -4   2    0.60    2.80
  18  -4   2   -0.20    2.00
 -18   4   2    6.60    2.10
  18  -4   2    1.60    3.10
  18   4  -2    4.40    3.10
  18  -4  -2    0.10    3.10
  18  -4  -2    4.50    2.50
  18  -4  -2    4.20    3.10
 -18   4  -2    6.80    2.10
   0  -5   2    0.70    1.20
   0   5  -2   -1.00    1.40
   0   5   2    0.80    1.10
   0  -5  -2   -0.20    1.10
   0   5  -2    1.20    1.00
   0  -5   2   -1.70    0.90
   0  -5   2    1.00    1.40
   0  -5  -2    0.00    0.60
   0  -5  -2   -1.20    1.40
   0   5   2   -1.70    1.20
   0   5   2   -0.80    0.60
   0   5  -2    0.50    1.00
  -1   5   2   45.60    2.10
   1   5  -2   44.80    2.50
  -1  -5  -2   50.39    3.20
   1  -5   2   53.59    3.60
  -1  -5  -2   49.10    3.10
  -1   5   2   37.90    3.20
   1   5  -2   48.90    3.20
   1   5  -2   47.20    2.80
  -1  -5  -2   46.20    2.10
   1  -5   2   42.50    2.60
  -1   5   2   47.20    2.80
   1  -5   2   51.59    2.50
  -1   5  -2   48.30    2.50
   1   5   2   48.10    2.90
  -1   5  -2   51.09    2.60
  -1  -5   2   45.70    3.20
   1  -5  -2   51.19    2.90
   1  -5  -2   43.80    3.30
   1  -5  -2   46.00    2.10
  -1   5  -2   45.10    3.50
  -1  -5   2   40.50    2.80
   1   5   2   46.00    2.10
  -1  -5   2   44.20    2.50
   1   5   2   45.30    3.00
  -2   5   2  150.78    4.70
  -2   5   2  131.79    5.90
   2   5  -2  137.49    5.40
   2  -5   2  133.59    4.90
   2  -5   2  146.19    6.20
   2  -5   2  144.59    5.00
  -2   5   2  144.09    5.30
  -2  -5  -2  138.69    5.50
   2   5  -2  157.48    5.60
   2   5  -2  137.59    4.90
   2  -5  -2  141.29    6.10
   2   5   2  144.19    5.50
  -2  -5   2  141.69    5.50
  -2   5  -2  136.09    6.00
  -2  -5   2  139.79    5.40
   2  -5  -2  134.79    4.50
  -2   5  -2  144.59    5.00
   2   5   2  144.69    4.50
  -2   5  -2  151.48    5.00
  -2  -5   2  141.79    5.00
   2   5   2  141.99    5.40
   2  -5  -2  141.69    5.30
  -3  -5  -2  450.75   12.90
   3  -5   2  467.05   13.70
   3   5  -2  427.86   12.30
  -3   5   2  427.26   13.30
  -3   5   2  409.36   11.80
   3  -5   2  436.76   12.00
   3  -5   2  410.46   12.00
   3   5  -2  442.96   12.10
  -3  -5  -2  439.06   12.40
  -3   5   2  425.16   12.50
   3   5  -2  430.06   12.80
   3  -5  -2  437.96   11.80
   3   5   2  439.86   11.70
  -3  -5   2  429.56   12.90
  -3   5  -2  443.16   12.00
   3   5   2  441.46   12.80
  -3   5  -2  403.66   13.30
   3  -5  -2  415.96   12.40
   3  -5  -2  431.06   13.40
   3   5   2  421.96   12.20
  -3  -5   2  420.56   12.30
  -3   5  -2  426.26   12.10
   4   5  -2  622.64   16.60
   4   5  -2  595.04   17.30
   4  -5   2  604.94   16.40
   4  -5   2  608.24   18.00
   4   5  -2  612.74   16.30
  -4   5   2  609.54   17.80
  -4   5   2  588.54   16.30
  -4   5   2  609.84   17.00
   4  -5   2  579.64   16.50
  -4  -5  -2  611.84   17.40
  -4  -5  -2  596.94   16.40
  -4   5  -2  601.94   16.40
   4   5   2  619.54   16.30
   4  -5  -2  599.94   16.90
   4  -5  -2  615.34   17.90
   4   5   2  605.64   17.20
  -4  -5   2  602.84   16.30
  -4  -5   2  606.44   17.50
   4  -5  -2  619.54   16.30
  -4   5  -2  608.54   17.90
  -4   5  -2  594.84   16.60
   4   5   2  611.64   16.40
   5   5  -2  104.89    5.60
  -5   5   2  108.49    5.10
   5   5  -2   99.09    4.80
   5  -5   2  115.49    6.00
  -5  -5  -2  104.39    5.60
   5  -5   2  106.09    4.70
  -5   5   2  106.09    5.80
   5  -5   2  112.09    4.60
  -5   5   2   96.39    4.60
  -5  -5  -2  104.29    4.20
   5   5  -2  101.09    4.00
   5   5   2  103.19    4.10
  -5   5  -2  101.19    4.50
   5   5   2  105.29    5.50
   5   5   2  111.89    4.70
   5  -5  -2  109.79    5.90
  -5  -5   2  107.89    4.10
  -5   5  -2  105.29    4.90
   5  -5  -2  106.09    4.60
  -5  -5   2  100.29    5.60
   6  -5   2  166.48    7.40
  -6   5   2  163.98    6.40
  -6  -5  -2  161.98    7.20
  -6   5   2  183.38    7.40
   6  -5   2  164.78    6.30
   6  -5   2  160.28    6.10
   6   5  -2  169.98    7.30
  -6  -5  -2  155.38    5.40
   6   5  -2  164.08    5.10
   6   5  -2  170.38    6.60
  -6   5   2  159.78    6.70
   6  -5  -2  162.78    7.30
   6  -5  -2  159.28    6.50
  -6  -5   2  166.58    5.10
  -6   5  -2  165.38    7.60
  -6   5  -2  164.18    6.50
  -6  -5   2  165.48    7.40
   6   5   2  154.08    6.10
   6  -5  -2  158.48    6.20
   6   5   2  157.18    5.30
   6   5   2  151.18    6.90
  -6   5  -2  156.88    6.20
  -7   5   2   35.40    3.30
  -7   5   2   33.60    3.70
   7   5  -2   38.70    1.70
   7  -5   2   42.00    3.20
   7  -5   2   36.90    3.20
   7   5  -2   41.60    3.50
  -7  -5  -2   40.70    2.20
  -7  -5  -2   41.30    4.10
   7  -5   2   39.40    4.00
   7   5  -2   36.80    4.00
  -7   5   2   42.60    3.70
  -7   5  -2   39.40    3.50
   7  -5  -2   39.30    3.30
   7  -5  -2   39.60    3.50
  -7   5  -2   46.20    4.40
   7  -5  -2   44.50    4.10
  -7  -5   2   37.80    4.10
   7   5   2   41.90    4.00
   7   5   2   44.40    3.40
  -8  -5  -2  970.80   27.30
   8  -5   2  951.50   25.90
  -8  -5  -2  969.30   23.60
  -8   5   2  904.81   26.00
   8  -5   2  987.30   26.10
  -8  -5  -2  919.71   23.60
   8  -5   2  940.11   27.00
  -8   5   2  971.10   26.90
  -8  -5  -2  924.41   25.70
   8   5  -2  929.21   27.10
   8   5  -2  962.70   26.30
   8  -5  -2  936.21   26.90
   8  -5  -2  960.70   25.90
   8   5   2  972.40   26.10
  -8   5  -2  984.20   27.10
  -8   5  -2  945.61   26.30
  -8  -5   2  933.81   27.40
   8  -5  -2  943.71   26.40
   8   5   2  968.90   27.00
  -9   5   2    3.00    2.10
   9   5  -2    0.90    2.00
   9   5  -2    1.30    4.60
   9  -5   2    2.50    2.00
   9  -5   2    2.90    1.70
   9  -5   2    3.30    2.30
  -9   5   2    1.60    1.90
  -9  -5  -2    2.00    1.80
  -9  -5  -2    1.60    2.20
   9  -5  -2    0.90    1.80
   9   5   2    0.10    1.70
   9  -5  -2    2.20    2.40
   9   5   2    8.60    2.70
  -9   5  -2   -0.80    2.10
   9  -5  -2    0.70    1.70
  -9  -5   2    2.10    2.20
 -10   5   2   20.80    3.20
 -10   5   2   21.20    3.30
  10  -5   2   24.70    3.30
  10   5  -2   21.70    3.80
  10  -5   2   21.90    3.00
 -10  -5  -2   20.90    3.00
 -10  -5  -2   21.10    3.80
  10  -5   2   21.00    3.60
  10   5  -2   17.00    3.00
  10   5   2   15.90    2.90
  10  -5  -2   20.40    3.20
 -10   5  -2   23.80    3.40
  10  -5  -2   16.80    2.90
  10   5   2   21.30    3.70
 -10  -5   2   20.80    3.90
 -10   5  -2   24.40    3.70
  10  -5  -2   24.20    3.70
 -11  -5  -2  122.89    6.50
 -11   5   2  132.69    6.90
  11  -5   2  127.69    6.60
 -11   5   2  120.09    6.80
  11   5  -2  126.99    7.70
 -11  -5  -2  123.09    7.70
  11  -5   2  129.39    7.20
  11   5  -2  126.39    7.10
  11  -5   2  121.79    8.40
  11  -5   2  131.69    6.80
  11  -5  -2  118.29    6.60
  11   5   2  124.69    7.50
 -11  -5   2  111.79    7.60
 -11   5  -2  129.89    7.10
  11  -5  -2  129.09    7.00
  11   5   2  133.69    6.90
 -11   5  -2  138.49    7.20
  11  -5  -2  136.19    7.40
 -12  -5  -2   45.40    4.50
 -12   5   2   40.70    4.70
  12  -5   2   47.30    4.60
  12  -5   2   45.70    5.20
  12   5  -2   47.50    5.60
 -12  -5  -2   48.40    5.50
  12  -5   2   48.20    4.90
 -12   5   2   41.50    4.80
  12  -5   2   49.20    4.90
  12   5  -2   48.70    5.10
 -12   5  -2   41.70    4.80
  12   5   2   44.50    5.30
  12  -5  -2   38.70    4.90
  12  -5  -2   45.10    4.80
 -12  -5   2   47.40    5.70
  12  -5  -2   43.00    4.70
 -12   5  -2   42.70    4.80
  12   5   2   46.90    4.90
  12  -5  -2   37.10    5.10
 -13   5   2    6.40    2.80
 -13  -5  -2    5.10    2.20
  13  -5   2    1.60    2.10
  13   5  -2   -0.30    2.90
  13  -5   2    0.50    2.50
 -13  -5  -2    1.40    2.90
  13  -5   2   -0.60    2.60
  13  -5   2    2.00    2.50
 -13   5   2    1.30    2.20
  13   5  -2    0.30    2.40
 -13   5  -2   -1.60    2.20
  13   5   2   -0.10    2.40
  13  -5  -2   -0.20    2.90
 -13   5  -2   -2.50    2.30
  13  -5  -2   -2.00    2.30
 -13  -5   2   -3.00    2.80
  13  -5  -2    1.00    3.70
  13   5   2    1.90    3.00
  13  -5  -2    3.10    2.70
  14   5  -2   64.59    6.00
  14  -5   2   74.69    6.50
 -14   5   2   73.79    5.60
 -14  -5  -2   64.39    5.50
  14   5  -2   75.59    7.10
  14  -5   2   70.59    5.80
  14  -5   2   67.49    5.70
  14  -5   2   75.09    6.00
 -14  -5  -2   73.29    7.00
 -14   5   2   63.19    5.80
  14   5   2   70.29    6.00
  14  -5  -2   69.69    5.80
 -14   5  -2   61.89    5.90
  14   5   2   63.89    6.50
 -14   5  -2   67.79    5.50
  14  -5  -2   75.99    7.00
  14  -5  -2   73.29    6.10
  14  -5  -2   69.79    5.90
 -15  -5  -2   79.49    7.50
  15  -5   2   80.59    8.10
 -15   5   2   77.09    5.70
  15   5  -2   89.69    6.90
  15   5  -2   85.09    7.70
  15  -5   2   83.49    6.50
  15  -5   2   77.69    7.00
 -15   5   2   86.19    6.70
  15  -5   2   78.59    6.30
 -15   5  -2   82.89    6.70
  15  -5  -2   78.99    6.40
  15  -5  -2   69.19    5.90
  15  -5  -2   77.39    6.60
  15   5   2   74.99    6.50
  15   5   2   79.19    7.20
 -15   5  -2   79.89    6.00
  15  -5  -2   83.69    7.50
  16   5  -2   11.90    3.90
  16  -5   2    6.80    3.50
  16  -5   2   11.50    3.60
  16  -5   2    8.50    3.20
 -16  -5  -2    6.30    2.90
 -16   5   2    5.20    2.50
  16   5  -2    5.70    3.40
  16  -5   2    4.30    2.70
 -16   5   2   13.10    3.60
  16  -5  -2   14.20    3.70
 -16   5  -2   13.10    3.80
  16  -5  -2    4.50    3.90
  16   5   2   11.50    3.60
  16  -5  -2    5.90    3.30
 -16   5  -2    9.90    2.90
  16   5   2    8.80    3.80
  16  -5  -2    7.20    3.50
  17  -5   2   -1.80    2.80
  17  -5   2    0.50    2.30
 -17   5   2    3.30    2.10
  17  -5   2    3.00    2.60
  17  -5   2    5.00    3.30
  17   5  -2   -1.20    2.90
  17  -5  -2    0.00    2.90
 -17   5  -2    5.00    2.20
  17  -5  -2    1.40    2.70
  17   5   2   -3.20    2.60
  17  -5  -2   -3.10    2.50
  18  -5   2    9.50    4.00
  18  -5   2    0.90    3.20
  18  -5   2   -0.20    2.30
  18   5  -2   -0.80    3.10
  18  -5   2    2.70    3.10
 -18   5  -2    6.90    2.20
  18  -5  -2    1.20    2.90
  18  -5  -2    2.40    3.20
  18   5   2   -1.00    3.70
   0  -6   2  461.95   13.70
   0  -6   2  468.25   14.60
   0   6   2  490.75   12.80
   0   6   2  475.45   13.80
   0   6  -2  504.15   13.40
   0  -6  -2  497.05   12.80
   0  -6  -2  485.55   14.60
   0   6   2  502.35   14.70
   0  -6   2  511.85   13.40
   0  -6  -2  475.55   13.90
   0   6  -2  483.15   13.60
   0   6  -2  485.15   14.70
  -1   6   2   15.80    2.60
  -1   6   2   18.30    2.10
   1   6  -2   20.40    2.40
   1  -6   2   20.90    2.90
  -1  -6  -2   17.30    2.30
   1  -6   2   17.50    1.90
  -1  -6  -2   16.20    2.50
   1  -6   2   19.50    2.30
   1   6  -2   19.50    2.60
  -1   6   2   19.40    1.70
  -1  -6  -2   16.20    1.60
   1   6  -2   19.50    1.90
   1  -6  -2   17.30    2.20
  -1  -6   2   21.70    2.80
   1  -6  -2   19.40    2.80
  -1   6  -2   18.40    2.00
  -1   6  -2   19.00    1.90
   1   6   2   19.90    1.70
   1   6   2   18.30    2.30
  -1   6  -2   18.90    3.00
  -1  -6   2   17.50    2.30
  -1  -6   2   20.50    2.10
   1  -6  -2   20.40    1.70
   1   6   2   17.30    2.50
  -2   6   2   41.70    3.00
   2   6  -2   45.70    2.80
  -2  -6  -2   44.80    3.50
   2   6  -2   42.70    3.30
   2  -6   2   43.40    2.80
   2   6  -2   45.30    3.50
   2  -6   2   42.20    3.90
   2  -6   2   45.90    2.80
  -2  -6  -2   38.90    3.20
  -2   6   2   35.70    3.60
  -2   6   2   41.90    2.50
  -2  -6   2   40.20    2.80
  -2   6  -2   44.20    4.00
  -2  -6   2   42.60    3.50
   2   6   2   45.50    3.40
   2  -6  -2   40.80    2.40
  -2   6  -2   42.90    2.80
  -2  -6   2   47.20    3.50
   2  -6  -2   43.50    3.10
   2  -6  -2   43.80    3.90
   2   6   2   48.30    3.40
  -2   6  -2   43.00    2.70
   2   6   2   43.20    2.30
  -3  -6  -2   95.49    5.70
  -3   6   2   78.69    4.20
  -3   6   2   83.29    3.80
   3   6  -2   84.79    3.90
   3  -6   2   80.89    3.90
   3  -6   2   81.99    3.90
   3   6  -2   93.89    4.80
  -3   6   2   78.09    8.20
  -3  -6  -2   77.99    4.20
   3   6  -2   87.79    4.50
   3  -6   2   87.69    5.40
  -3   6  -2   87.49    4.00
   3  -6  -2   85.79    3.60
  -3  -6   2   82.09    4.40
   3  -6  -2   78.09    5.10
  -3   6  -2   86.39    6.30
  -3  -6   2   71.09    4.70
   3  -6  -2   75.89    4.20
  -3   6  -2   81.49    3.90
   3   6   2   76.89    4.10
   3   6   2   82.69    4.50
   3   6   2   78.59    3.50
  -4  -6  -2  518.25   15.90
   4   6  -2  535.65   15.00
  -4   6   2  529.05   16.50
   4  -6   2  556.44   16.80
  -4   6   2  541.75   14.90
   4   6  -2  555.84   16.00
   4  -6   2  540.65   14.90
  -4  -6  -2  543.15   15.20
   4  -6   2  529.05   14.90
   4   6  -2  532.45   15.00
  -4   6   2  552.84   15.60
   4   6   2  508.25   14.50
   4   6   2  550.74   15.90
  -4  -6   2  553.14   16.20
   4   6   2  516.65   15.00
  -4   6  -2  526.55   14.90
  -4   6  -2  544.15   16.70
   4  -6  -2  536.75   16.60
   4  -6  -2  515.85   14.60
   4   6   2  537.65   14.70
  -4   6  -2  484.75   14.90
   4  -6  -2  539.15   15.50
  -4  -6   2  526.85   15.00
   5   6  -2  403.56   13.30
   5   6  -2  410.66   12.30
  -5   6   2  423.16   13.90
   5  -6   2  396.26   12.30
  -5  -6  -2  422.26   12.20
  -5  -6  -2  428.06   13.50
  -5   6   2  409.16   12.90
   5  -6   2  437.96   14.20
   5   6  -2  423.66   12.00
  -5   6   2  419.86   12.40
   5  -6   2  424.66   12.30
   5  -6  -2  403.86   13.80
  -5   6  -2  391.96   13.80
   5   6   2  422.76   13.30
   5   6   2  413.86   12.00
  -5   6  -2  426.86   12.60
  -5  -6   2  406.06   12.00
  -5   6  -2  417.66   12.40
   5  -6  -2  434.26   12.90
  -5  -6   2  411.16   13.50
   5  -6  -2  406.06   14.20
   5   6   2  427.96   12.30
  -6   6   2   98.19    5.20
   6  -6   2  101.69    4.90
  -6   6   2   98.59    4.90
   6   6  -2  102.89    5.10
  -6  -6  -2   99.29    4.30
   6  -6   2  105.29    6.20
  -6  -6  -2  108.49    5.90
   6   6  -2  101.29    4.00
  -6   6   2   97.29    5.80
   6  -6   2  109.49    5.00
   6   6  -2   97.29    5.70
   6   6  -2   96.99    4.80
  -6   6  -2  100.39    5.10
  -6   6  -2  102.19    4.80
   6   6   2  100.59    5.60
  -6  -6   2   98.29    5.90
   6  -6  -2  107.59    4.90
   6   6   2   95.09    4.80
   6  -6  -2  104.29    6.10
  -6   6  -2  109.49    6.30
  -6  -6   2  106.39    4.10
   6  -6  -2  103.49    5.20
   6   6   2  100.89    4.10
   7  -6   2  163.08    6.60
  -7   6   2  160.28    7.10
  -7  -6  -2  167.28    7.70
   7  -6   2  160.18    6.40
   7   6  -2  161.88    5.10
  -7   6   2  140.29    6.40
   7   6  -2  164.58    7.60
   7   6  -2  164.18    6.80
  -7   6   2  163.98    7.60
   7  -6   2  163.08    7.90
  -7  -6  -2  164.28    5.50
  -7  -6   2  155.18    5.20
   7  -6  -2  163.48    6.90
  -7   6  -2  165.48    6.70
   7  -6  -2  164.48    7.80
  -7  -6   2  167.38    7.90
  -7   6  -2  158.98    6.80
   7  -6  -2  177.28    6.60
   7   6   2  163.08    6.50
   7   6   2  168.38    7.50
   7   6   2  159.88    5.40
  -7   6  -2  170.58    7.90
   8  -6   2   66.69    4.40
  -8   6   2   71.89    4.80
   8   6  -2   69.49    4.60
   8  -6   2   66.59    5.40
  -8   6   2   67.29    5.30
  -8  -6  -2   73.59    5.30
  -8   6   2   64.09    4.40
   8   6  -2   65.19    5.10
   8  -6   2   69.49    4.10
  -8  -6  -2   66.09    2.90
   8   6  -2   70.19    2.30
  -8   6  -2   70.89    5.40
   8  -6  -2   60.39    4.10
  -8   6  -2   69.99    4.70
   8   6   2   68.79    4.40
   8   6   2   64.19    5.00
  -8  -6   2   69.59    5.40
   8  -6  -2   67.19    5.30
   8  -6  -2   68.49    4.50
  -9   6   2  181.78    8.50
  -9  -6  -2  184.88    5.10
   9   6  -2  196.08    9.00
  -9   6   2  191.48    8.20
   9   6  -2  191.48    8.10
  -9  -6  -2  197.58    9.10
   9  -6   2  178.88    7.60
   9  -6   2  200.68    9.10
   9  -6   2  200.58    8.00
   9  -6  -2  187.38    8.10
  -9  -6   2  206.88    9.40
   9  -6  -2  187.88    8.80
   9   6   2  189.78    7.90
   9  -6  -2  196.38    7.90
   9   6   2  189.18    9.00
  -9   6  -2  190.88    8.10
  -9   6  -2  190.08    8.70
 -10  -6  -2  199.88    9.70
  10  -6   2  203.78    9.40
  10  -6   2  199.28    8.20
  10   6  -2  196.98    8.70
 -10   6   2  195.68    8.50
 -10   6   2  202.28    9.00
  10   6  -2  206.98    9.60
  10  -6   2  189.38    8.20
  10   6   2  202.58    8.50
 -10   6  -2  185.18    8.50
 -10  -6   2  195.98    9.70
 -10   6  -2  206.08    9.30
  10  -6  -2  205.38    8.40
  10  -6  -2  193.08    8.60
  10   6   2  208.78    9.40
  10  -6  -2  183.78    9.00
  11  -6   2    4.20    2.90
 -11   6   2    4.30    2.60
  11  -6   2    0.60    2.30
 -11  -6  -2    4.30    3.20
  11   6  -2    3.80    3.00
  11  -6   2    6.90    2.50
 -11   6   2    4.00    2.70
  11   6  -2    4.40    2.50
  11  -6  -2    2.80    2.50
 -11  -6   2    1.70    2.70
  11  -6  -2    7.70    3.10
 -11   6  -2    5.40    2.90
  11   6   2    2.10    2.40
  11  -6  -2    5.60    2.50
  11   6   2    4.00    2.90
 -11   6  -2    2.50    2.60
 -12   6   2  116.99    7.00
  12  -6   2  118.09    6.70
  12  -6   2  114.49    6.80
 -12  -6  -2  106.19    7.80
  12  -6   2  115.59    7.30
  12   6  -2  114.09    7.80
  12   6  -2  113.09    7.00
  12  -6   2  122.09    7.50
 -12   6   2  116.89    7.10
  12  -6  -2  109.29    6.80
  12  -6  -2  106.19    7.20
 -12   6  -2  117.19    7.20
 -12  -6   2  119.09    8.20
  12  -6  -2  133.19    7.10
  12   6   2  119.39    7.80
  12   6   2  110.49    6.80
 -12   6  -2  121.19    7.30
  13   6  -2   13.20    3.80
  13  -6   2   13.80    3.30
 -13   6   2   11.90    3.30
  13   6  -2    6.20    2.90
  13  -6   2   10.80    3.40
  13  -6   2   10.50    3.70
 -13   6   2   20.80    3.90
  13  -6   2   10.10    2.90
 -13  -6  -2   15.10    4.80
  13   6   2   14.10    3.90
 -13  -6   2   15.20    4.20
 -13   6  -2   13.30    3.50
 -13   6  -2   11.70    3.50
  13  -6  -2   20.10    3.60
  13  -6  -2   10.00    3.70
  13  -6  -2   10.40    3.20
  14   6  -2    4.30    3.40
  14  -6   2    0.60    2.30
  14  -6   2    3.40    3.10
  14  -6   2    2.20    2.90
 -14   6   2    6.00    2.60
 -14   6   2    2.60    2.80
 -14  -6  -2    5.90    3.50
  14  -6   2    6.70    3.10
  14   6  -2    4.00    2.90
 -14  -6   2    5.90    3.30
  14  -6  -2    1.40    2.60
  14  -6  -2    3.90    3.10
 -14   6  -2    5.90    2.70
 -14   6  -2    2.80    2.90
  14   6   2    3.00    3.20
  14  -6  -2    2.20    3.20
  14   6   2    3.40    2.90
  14  -6  -2    2.70    2.80
 -15  -6  -2    4.90    3.50
  15  -6   2    0.70    2.50
  15  -6   2    3.10    3.00
 -15   6   2    6.70    2.90
  15  -6   2    4.20    3.00
  15  -6   2    7.80    3.40
  15   6  -2    8.10    3.50
  15   6  -2    5.10    3.00
 -15   6   2    9.50    3.00
 -15   6  -2    9.00    3.10
 -15   6  -2    6.80    3.10
  15  -6  -2    7.90    3.30
  15  -6  -2    4.30    3.20
 -15  -6   2    7.40    3.70
  15   6   2   10.50    4.40
  15   6   2    4.70    3.20
  15  -6  -2    7.50    3.70
  15  -6  -2    5.80    3.00
  16  -6   2    5.90    3.20
  16  -6   2   -0.60    2.20
 -16   6   2    2.40    2.30
  16  -6   2    2.50    2.80
  16  -6   2   -1.20    2.80
  16   6  -2    1.30    3.00
 -16   6   2   -0.70    2.70
  16   6  -2    0.30    3.00
 -16  -6  -2    1.30    2.90
 -16   6  -2    2.90    2.20
  16  -6  -2    4.60    2.80
  16   6   2    0.30    3.10
  16  -6  -2   -1.60    2.50
  16  -6  -2   -2.90    2.70
  16   6   2   -3.50    2.60
  16  -6  -2   -2.90    2.70
 -17   6   2    4.80    2.60
  17  -6   2    8.80    3.40
  17  -6   2   13.30    3.80
  17  -6   2    5.30    3.30
  17  -6   2    6.00    3.20
  17   6  -2    6.30    3.60
  17  -6  -2    7.20    3.40
 -17   6  -2   14.30    3.10
  17   6   2    5.90    3.30
  17  -6  -2    1.40    3.10
  17  -6  -2    7.00    3.30
  18  -6   2   23.80    4.70
  18  -6   2   31.30    4.90
 -18   6   2   34.00    4.20
  18  -6   2   23.40    4.40
  18   6  -2   21.70    4.80
  18   6   2   31.30    5.50
  18  -6  -2   22.70    4.50
  18  -6  -2   26.40    4.90
  18  -6  -2   24.60    5.00
 -18   6  -2   41.70    4.50
   0  -7  -2   -0.50    1.10
   0   7  -2    2.30    1.60
   0  -7   2    2.00    2.30
   0  -7  -2    0.30    2.10
   0  -7   2    3.10    2.00
   0  -7   2   -0.10    1.30
   0   7   2   -1.20    1.50
   0  -7  -2    0.60    1.80
   0   7   2   -4.00    2.20
   0   7  -2   -2.40    2.20
   0   7  -2   -0.70    1.30
   0   7   2    0.30    1.10
  -1  -7  -2   93.39    3.70
   1   7  -2   85.39    5.20
  -1   7   2   90.19    3.70
  -1  -7  -2   85.39    5.20
  -1  -7  -2   87.99    4.90
   1   7  -2   93.49    4.10
   1  -7   2   91.49    4.10
  -1   7   2   85.89    5.20
   1  -7   2   88.49    4.40
   1   7  -2  100.19    4.80
   1  -7   2   93.49    5.70
  -1   7   2   87.09    4.50
  -1  -7   2   94.89    5.50
  -1   7  -2   93.39    5.60
  -1  -7   2   84.89    4.10
   1   7   2   86.59    3.60
  -1  -7   2   92.09    4.80
   1   7   2   85.19    5.00
   1   7   2   96.69    4.80
   1  -7  -2   95.29    4.80
  -1   7  -2   87.99    4.20
   1  -7  -2   94.29    5.50
   1  -7  -2   88.49    3.60
  -1   7  -2   87.79    4.10
  -2   7   2   -0.50    1.80
  -2  -7  -2   -0.50    1.20
   2  -7   2    4.90    1.90
   2   7  -2    0.90    1.90
  -2  -7  -2    3.30    2.10
   2  -7   2    1.70    2.50
   2   7  -2   -1.90    1.90
  -2   7   2   -0.80    1.20
   2  -7   2    2.20    1.70
  -2  -7  -2   -1.70    2.00
   2   7  -2    0.30    1.30
  -2   7   2    1.70    1.70
   2   7   2    0.90    1.20
   2  -7  -2   -1.50    2.40
   2  -7  -2    2.10    1.20
   2   7   2    2.50    1.90
   2  -7  -2    1.60    1.80
  -2   7  -2    5.90    1.70
  -2  -7   2   -0.40    1.90
  -2   7  -2    5.70    1.70
  -2   7  -2    3.20    2.40
   2   7   2   -1.50    1.70
  -2  -7   2    3.00    2.20
  -3  -7  -2    8.20    2.40
   3  -7   2    7.40    1.80
  -3   7   2    8.70    2.00
  -3   7   2    9.30    1.70
  -3   7   2    5.20    2.80
  -3  -7  -2    5.20    2.30
   3  -7   2   13.10    3.20
   3  -7   2    8.30    1.90
   3   7  -2    8.40    2.40
   3   7  -2    7.60    2.20
   3   7  -2    6.60    1.70
   3  -7  -2    6.20    1.40
  -3  -7   2    8.20    2.30
  -3   7  -2    9.70    1.90
   3   7   2   10.50    2.50
  -3   7  -2    7.70    3.10
   3  -7  -2    9.00    2.20
   3   7   2    4.00    1.90
  -3  -7   2    6.70    1.80
   3  -7  -2    6.60    2.90
  -3  -7   2    7.00    2.40
   3   7   2    7.00    1.50
  -3   7  -2    6.50    1.60
   4  -7   2  101.69    4.70
  -4   7   2  111.89    4.70
  -4  -7  -2   95.59    5.60
   4  -7   2  105.69    6.40
   4   7  -2  111.49    5.70
  -4   7   2  109.29    5.20
   4   7  -2  107.69    4.70
  -4  -7  -2  102.29    5.10
  -4   7   2   96.69    6.00
   4   7  -2  108.69    5.10
   4  -7   2   97.59    4.70
   4  -7  -2  107.19    6.40
   4   7   2  107.89    5.00
  -4  -7   2  109.39    5.20
  -4  -7   2  113.49    6.00
  -4   7  -2  105.79    4.80
   4   7   2  102.69    4.40
  -4   7  -2  101.79    4.80
   4  -7  -2  109.79    4.60
  -4   7  -2   99.49    6.30
   4  -7  -2  107.99    5.20
   4   7   2  106.39    5.60
  -5   7   2    2.50    1.70
  -5  -7  -2    4.10    1.80
   5   7  -2    2.10    2.10
   5  -7   2    3.70    2.60
  -5  -7  -2    2.80    2.10
  -5   7   2    1.20    2.50
   5   7  -2    0.50    1.50
   5  -7   2    1.50    1.60
  -5   7   2    2.20    1.60
   5   7  -2    1.80    1.60
   5  -7   2    1.70    1.50
  -5   7  -2    2.50    2.60
   5   7   2    1.50    1.40
  -5  -7   2    0.00    2.30
   5  -7  -2    0.40    2.50
   5   7   2    2.60    1.50
   5   7   2    4.90    2.30
   5   7   2    4.90    1.60
  -5   7  -2    0.80    1.70
   5  -7  -2    2.40    1.50
  -5   7  -2    2.10    1.50
  -5  -7   2    2.70    1.60
   5  -7  -2    3.50    1.70
   6   7  -2  106.79    6.00
   6   7  -2  109.29    5.10
   6  -7   2  110.39    5.20
  -6  -7  -2  110.69    4.90
  -6   7   2  107.69    5.50
  -6   7   2  106.89    6.40
  -6   7   2  107.59    5.20
   6  -7   2  114.79    6.70
   6   7  -2  103.09    4.50
   6   7  -2  109.49    5.30
  -6  -7  -2  110.89    6.20
   6  -7   2  111.29    5.10
  -6  -7   2  109.29    4.70
   6  -7  -2  116.09    5.10
   6   7   2  113.49    5.20
   6   7   2  104.59    5.90
  -6  -7   2   99.89    6.10
   6  -7  -2  113.39    6.60
   6   7   2  113.39    4.70
   6  -7  -2  110.29    5.40
  -6   7  -2  110.79    6.60
  -6   7  -2  119.59    5.40
  -6   7  -2  113.29    5.40
  -7   7   2    8.90    2.30
  -7   7   2    4.50    2.50
   7   7  -2    8.30    2.30
   7  -7   2    6.60    2.00
   7   7  -2    7.30    2.00
  -7   7   2    9.30    2.20
  -7  -7  -2    8.80    1.70
   7  -7   2    8.30    2.00
   7   7  -2    7.30    1.40
   7   7  -2    6.20    2.40
   7  -7   2    4.10    2.70
  -7  -7  -2    8.40    2.70
   7  -7  -2    6.30    2.00
  -7   7  -2    5.40    2.00
   7   7   2   11.00    2.20
  -7  -7   2    7.20    1.40
   7   7   2   10.10    2.70
   7  -7  -2    8.20    3.00
   7   7   2    7.60    1.40
   7  -7  -2    6.20    1.90
  -7   7  -2    8.90    2.80
  -7   7  -2    9.10    2.10
  -7  -7   2    7.50    2.60
   8  -7   2   47.60    3.90
  -8  -7  -2   47.80    2.80
  -8  -7  -2   38.60    4.50
   8   7  -2   42.30    4.60
   8   7  -2   45.10    4.10
   8   7  -2   43.00    2.30
   8  -7   2   44.50    4.80
  -8   7   2   47.00    4.10
  -8   7   2   46.10    3.90
   8  -7   2   44.90    3.60
  -8   7   2   46.40    4.70
   8  -7  -2   41.40    4.70
  -8  -7   2   40.80    4.60
  -8   7  -2   43.60    3.80
   8  -7  -2   48.20    3.80
   8  -7  -2   46.30    4.10
  -8   7  -2   43.90    4.80
   8   7   2   48.30    3.90
   8   7   2   40.20    2.40
   9  -7   2  179.58    8.90
  -9  -7  -2  172.68    8.80
   9  -7   2  183.98    7.70
   9   7  -2  180.88    8.80
  -9   7   2  172.38    8.70
   9   7  -2  174.38    7.90
   9  -7   2  189.28    7.60
  -9   7   2  160.98    7.70
  -9  -7  -2  169.68    5.50
  -9   7  -2  197.38    8.20
  -9  -7   2  172.08    8.90
   9  -7  -2  185.08    7.60
   9  -7  -2  185.38    9.20
  -9   7  -2  176.58    8.80
   9   7   2  166.28    8.50
   9   7   2  180.58    7.70
   9  -7  -2  178.18    7.90
  10   7  -2  146.59    8.30
  10  -7   2  158.48    8.60
 -10  -7  -2  149.99    8.40
 -10   7   2  161.38    7.70
  10  -7   2  153.08    7.10
  10   7  -2  147.19    7.40
 -10   7   2  148.99    8.10
  10  -7   2  144.09    7.20
  10  -7  -2  145.79    7.40
  10   7   2  134.89    7.90
  10   7   2  151.78    7.30
  10  -7  -2  147.79    8.30
 -10   7  -2  149.79    8.30
  10  -7  -2  151.18    7.10
 -10   7  -2  144.59    7.50
 -10  -7   2  148.79    8.70
 -11   7   2   44.60    5.20
  11  -7   2   46.50    4.40
 -11   7   2   50.29    5.00
  11  -7   2   58.09    4.90
  11  -7   2   45.90    5.60
  11   7  -2   49.00    5.00
 -11  -7  -2   52.49    6.00
  11   7  -2   48.90    5.80
 -11  -7   2   49.10    5.80
  11  -7  -2   48.10    4.70
 -11   7  -2   48.40    5.00
 -11   7  -2   45.60    5.40
  11   7   2   57.99    5.20
  11  -7  -2   52.49    4.80
  11   7   2   54.49    5.60
  11  -7  -2   51.59    5.60
  12   7  -2    2.60    2.80
  12  -7   2    0.80    3.00
  12  -7   2   -1.20    1.90
  12   7  -2    3.70    3.30
 -12   7   2    0.10    2.50
 -12   7   2    2.10    2.50
  12  -7   2    2.10    2.90
 -12  -7  -2    5.90    3.20
  12  -7  -2    6.00    2.80
 -12   7  -2    5.60    3.00
 -12  -7   2    0.60    3.00
  12   7   2    7.20    3.30
  12  -7  -2    4.20    2.50
  12  -7  -2    2.90    3.30
 -12   7  -2    3.50    3.00
  12   7   2    7.50    2.90
  13  -7   2   47.50    5.10
  13  -7   2   47.00    5.60
 -13   7   2   52.69    5.30
  13  -7   2   42.40    4.50
  13  -7   2   48.20    6.00
  13   7  -2   52.19    6.30
  13   7  -2   42.90    5.20
 -13   7   2   47.90    5.30
 -13  -7  -2   46.30    6.00
 -13   7  -2   50.59    5.60
  13   7   2   45.70    5.80
 -13   7  -2   51.29    5.50
  13  -7  -2   40.60    5.40
  13  -7  -2   41.10    6.00
 -13  -7   2   40.10    5.90
  13   7   2   39.30    4.90
  13  -7  -2   44.50    5.00
  14  -7   2  150.18    9.00
 -14  -7  -2  139.09    9.30
  14   7  -2  146.79   11.30
  14  -7   2  125.99    7.70
 -14   7   2  129.29    8.30
  14  -7   2  116.29    8.10
  14   7  -2  128.69    8.20
 -14   7   2  134.09    8.10
  14  -7   2  136.79    7.90
 -14  -7   2  126.99    9.20
  14  -7  -2  145.09    8.30
  14  -7  -2  127.69    8.40
  14   7   2  135.09    8.10
 -14   7  -2  125.49    8.30
  14  -7  -2  139.49    7.90
  14  -7  -2  131.79    9.20
 -14   7  -2  131.69    8.00
  14   7   2  134.19    9.00
  15  -7   2    6.60    2.90
 -15   7   2   10.70    3.20
 -15  -7  -2    9.90    4.00
  15  -7   2    7.50    3.50
 -15   7   2   12.40    3.60
  15  -7   2    6.20    3.60
  15   7  -2    9.90    3.60
  15   7  -2   10.60    3.60
  15  -7   2   13.20    3.70
 -15   7  -2    5.70    3.10
  15  -7  -2    7.10    3.20
  15   7   2   12.60    4.00
 -15   7  -2    9.90    3.10
  15  -7  -2    6.10    3.60
 -15  -7   2   11.90    4.00
  15  -7  -2    7.70    3.30
  15   7   2    8.80    3.30
  15  -7  -2    9.40    5.00
 -16   7   2   37.60    5.00
 -16  -7  -2   38.00    6.00
  16  -7   2   31.00    4.60
  16  -7   2   40.00    6.70
  16  -7   2   25.00    4.70
  16   7  -2   21.70    4.50
  16  -7   2   32.40    4.80
  16   7   2   29.10    4.90
  16   7   2   36.70    5.80
  16  -7  -2   28.30    4.70
  16  -7  -2   35.70    5.90
  16  -7  -2   27.50    4.60
  16  -7  -2   24.90    4.80
 -16   7  -2   43.30    5.10
  17  -7   2    9.90    3.60
  17   7  -2    1.60    3.30
 -17  -7  -2    6.50    3.70
  17  -7   2   -1.20    2.60
  17  -7   2    0.40    3.20
 -17   7   2    4.70    2.50
  17   7   2    3.70    3.50
 -17   7  -2    6.30    2.50
  17  -7  -2    1.00    2.80
  17  -7  -2    0.00    2.80
   0   8   2 1025.80   26.60
   0  -8   2  970.60   26.40
   0  -8   2  966.80   25.70
   0   8   2 1013.00   25.20
   0  -8  -2  964.10   26.50
   0  -8   2  953.90   27.50
   0  -8  -2  982.60   25.20
   0   8  -2  956.90   25.60
   0   8  -2  968.20   27.50
   0  -8  -2 1040.50   27.80
   0   8  -2  994.60   26.20
   0   8   2  926.11   27.30
   1   8  -2  206.78    7.40
  -1  -8  -2  234.78    8.60
  -1   8   2  214.68    7.10
   1  -8   2  238.88    9.60
   1  -8   2  227.98    8.10
  -1   8   2  230.28    9.20
  -1  -8  -2  225.18    7.10
  -1  -8  -2  209.68    8.90
   1   8  -2  240.38    8.30
   1  -8   2  220.88    7.50
  -1   8   2  227.08    8.20
   1   8  -2  225.38    9.00
  -1   8  -2  221.98    9.30
   1  -8  -2  216.08    7.00
  -1  -8   2  234.08    7.70
   1   8   2  226.88    9.00
  -1  -8   2  226.28    9.10
  -1  -8   2  230.38    8.50
  -1   8  -2  223.38    7.60
   1  -8  -2  230.38    9.50
   1   8   2  223.88    7.00
  -1   8  -2  237.28    8.00
   1  -8  -2  222.48    8.30
   1   8   2  235.48    8.40
  -2  -8  -2   28.40    3.30
  -2   8   2   33.50    4.10
  -2   8   2   29.50    2.50
   2  -8   2   31.30    2.80
   2  -8   2   34.80    4.50
  -2   8   2   34.10    3.20
  -2  -8  -2   31.10    2.50
   2   8  -2   35.20    2.90
   2   8  -2   33.60    3.50
   2  -8   2   35.20    3.40
  -2  -8  -2   29.30    3.60
   2   8   2   30.70    3.80
  -2  -8   2   29.40    2.90
   2  -8  -2   37.70    2.60
   2   8   2   35.20    3.60
  -2   8  -2   28.70    2.90
  -2  -8   2   31.50    4.10
  -2   8  -2   30.60    4.10
  -2  -8   2   33.90    3.70
   2   8   2   28.90    2.40
   2  -8  -2   32.40    4.20
   2  -8  -2   35.90    3.40
  -2   8  -2   33.80    3.00
  -3   8   2  643.74   17.50
   3  -8   2  631.74   20.00
   3   8  -2  681.33   18.90
   3   8  -2  643.54   18.80
   3  -8   2  636.14   18.10
  -3  -8  -2  632.34   19.00
   3  -8   2  629.14   17.70
  -3   8   2  631.54   19.80
   3   8  -2  611.34   17.70
  -3  -8  -2  636.94   18.90
  -3   8   2  663.13   18.60
  -3  -8   2  643.24   18.90
   3   8   2  673.63   18.90
   3   8   2  639.64   18.80
   3  -8  -2  655.53   17.40
  -3  -8   2  649.54   18.00
   3  -8  -2  638.34   18.50
  -3   8  -2  666.33   20.10
   3   8   2  632.14   17.30
   3  -8  -2  667.63   20.20
  -3  -8   2  654.73   19.10
  -3   8  -2  635.14   18.00
  -3   8  -2  629.24   17.90
  -4  -8  -2  210.98    8.20
   4  -8   2  214.68    7.60
   4   8  -2  212.18    8.10
   4  -8   2  224.18    9.70
   4   8  -2  211.48    7.50
  -4  -8  -2  222.68    8.90
  -4   8   2  214.58    9.40
   4  -8   2  221.18    7.80
   4   8  -2  223.18    8.70
  -4   8   2  204.58    7.30
  -4   8   2  218.78    8.20
   4   8   2  215.98    8.20
  -4   8  -2  205.88    9.40
   4  -8  -2  213.38    8.10
   4  -8  -2  219.38    9.60
  -4   8  -2  217.78    7.80
   4   8   2  221.88    7.20
  -4   8  -2  205.68    7.70
  -4  -8   2  219.38    8.80
  -4  -8   2  211.38    8.20
   4  -8  -2  223.18    7.30
   4   8   2  218.08    8.50
   5  -8   2  203.88    7.60
   5   8  -2  203.88    7.50
   5  -8   2  214.48    7.60
  -5  -8  -2  220.78    8.90
   5   8  -2  197.18    7.60
  -5   8   2  216.58    9.40
  -5   8   2  206.98    8.10
   5  -8   2  212.08    9.50
  -5  -8  -2  211.48    7.90
  -5   8   2  205.18    7.40
   5   8  -2  208.88    8.60
   5   8   2  200.98    7.10
  -5  -8   2  213.88    7.80
   5  -8  -2  206.38    7.30
   5  -8  -2  191.68    7.80
   5  -8  -2  202.38    9.30
   5   8   2  209.48    7.40
  -5   8  -2  213.78    7.80
   5   8   2  213.28    7.70
  -5   8  -2  193.98    9.10
  -5   8  -2  207.28    7.70
   5   8   2  208.58    8.50
  -5  -8   2  203.28    8.80
  -6   8   2  280.27    9.60
   6  -8   2  294.37    9.70
  -6  -8  -2  279.97   10.90
   6   8  -2  289.27    9.30
   6   8  -2  277.27    9.70
  -6   8   2  283.87   11.30
  -6  -8  -2  281.87    9.50
  -6   8   2  287.07   10.30
   6  -8   2  296.67   11.80
   6   8  -2  297.47   10.80
   6   8  -2  268.47    9.50
   6  -8   2  288.07    9.70
   6  -8  -2  302.97   11.80
  -6   8  -2  284.97    9.80
   6  -8  -2  280.47    9.30
   6  -8  -2  266.07    9.90
   6   8   2  283.17    9.40
   6   8   2  263.67    9.10
  -6  -8   2  273.77    9.30
  -6   8  -2  274.67    9.80
  -6   8  -2  296.27   11.70
  -6  -8   2  273.07   10.90
   6   8   2  290.07    9.60
   6   8   2  282.87   10.60
   7   8  -2    2.80    1.70
   7   8  -2   -1.00    2.10
   7  -8   2    4.40    3.00
  -7   8   2    0.20    2.40
   7  -8   2    3.40    1.80
  -7  -8  -2    0.30    2.20
  -7   8   2    1.40    1.90
   7  -8   2    4.00    1.80
   7   8  -2    2.10    1.30
  -7   8   2    4.00    1.90
  -7  -8  -2    2.60    1.60
   7   8  -2    3.30    1.90
   7   8   2    1.90    1.30
  -7   8  -2    3.60    1.80
  -7   8  -2    0.70    1.80
   7   8   2    0.70    1.50
  -7   8  -2    1.70    2.60
   7  -8  -2    2.00    1.80
   7   8   2    2.80    1.80
  -7  -8   2    3.00    1.50
   7  -8  -2    1.60    1.70
  -7  -8   2    2.50    2.50
   7  -8  -2    1.40    2.50
   8   8  -2   35.70    3.60
   8   8  -2   38.90    4.00
  -8   8   2   42.10    4.10
   8  -8   2   36.40    3.60
  -8  -8  -2   32.80    4.50
  -8   8   2   32.30    4.60
   8  -8   2   36.80    3.50
  -8   8   2   38.90    4.40
   8   8  -2   42.90    4.80
   8   8  -2   36.50    2.50
   8  -8   2   44.10    5.90
  -8  -8  -2   34.00    2.90
   8   8   2   36.40    2.60
   8  -8  -2   37.60    3.90
  -8   8  -2   33.70    3.70
   8  -8  -2   38.90    5.10
  -8  -8   2   38.90    2.60
   8  -8  -2   32.90    3.40
  -8   8  -2   38.90    4.00
   8   8   2   37.50    3.80
  -8   8  -2   34.40    4.80
  -8  -8   2   34.10    4.70
   8   8   2   39.30    4.60
  -9   8   2   90.19    5.50
   9   8  -2   83.49    5.60
  -9  -8  -2   84.19    6.50
  -9   8   2   82.69    6.40
   9   8  -2   83.39    6.30
   9  -8   2   81.89    6.60
   9   8  -2   83.29    3.20
  -9   8   2   71.79    5.60
   9  -8   2   82.79    5.10
  -9  -8  -2   81.69    3.70
   9   8  -2   77.29    5.10
   9  -8   2  104.69    5.70
  -9  -8   2   75.39    6.40
   9  -8  -2   83.89    5.50
   9   8   2   79.49    5.20
  -9   8  -2   87.09    5.70
   9   8   2   84.09    6.20
  -9   8  -2   82.19    6.40
   9  -8  -2   84.09    5.10
   9  -8  -2   86.39    6.70
  10  -8   2  131.99    6.80
  10  -8   2  131.69    8.20
  10  -8   2  143.49    7.20
  10   8  -2  134.79    8.10
 -10  -8  -2  140.09    8.30
  10   8  -2  132.09    7.20
 -10   8   2  127.89    7.10
 -10  -8  -2  129.59    4.10
 -10   8   2  127.09    8.00
  10  -8  -2  141.69    7.30
  10  -8  -2  133.19    8.50
 -10   8  -2  131.29    7.20
  10  -8  -2  148.79    7.10
 -10   8  -2  134.79    8.10
  10   8   2  130.79    7.90
  10   8   2  137.39    7.00
 -10  -8   2  126.19    8.20
  11  -8   2   27.30    3.80
  11  -8   2   21.30    3.30
  11   8  -2   23.10    3.80
  11  -8   2   27.10    4.80
 -11   8   2   26.20    4.00
 -11  -8  -2   20.50    4.50
  11   8  -2   25.60    4.60
 -11   8   2   25.00    4.50
  11  -8  -2   21.90    3.50
  11   8   2   26.40    3.80
  11  -8  -2   23.20    4.70
 -11   8  -2   31.10    4.20
  11  -8  -2   25.60    3.90
  11   8   2   23.80    4.40
 -11   8  -2   23.60    4.50
 -11  -8   2   19.10    4.30
  12  -8   2   17.90    4.60
 -12   8   2   13.50    3.50
  12  -8   2   14.20    3.20
  12   8  -2   17.80    3.50
  12  -8   2   17.30    3.30
 -12   8   2   13.20    3.60
  12   8  -2    8.40    3.80
 -12  -8  -2   10.80    3.80
  12  -8  -2   21.40    4.70
  12   8   2   13.90    3.40
  12  -8  -2   17.20    5.90
  12  -8  -2   13.50    3.30
 -12   8  -2   11.70    3.40
  12   8   2   15.70    3.90
 -12  -8   2   10.80    3.90
 -12   8  -2   12.20    3.70
  13  -8   2   49.90    5.00
  13   8  -2   49.00    6.10
  13   8  -2   47.50    5.40
 -13   8   2   41.40    5.00
  13  -8   2   46.50    5.00
  13  -8   2   48.20    6.20
 -13   8   2   51.29    5.80
 -13  -8  -2   43.10    6.00
 -13   8  -2   44.50    5.40
  13   8   2   45.50    5.80
 -13   8  -2   48.60    5.70
  13  -8  -2   48.00    5.00
  13   8   2   43.10    5.00
 -13  -8   2   46.20    6.10
  13  -8  -2   51.29    6.40
  13  -8  -2   43.90    5.10
  14  -8   2   17.40    3.70
 -14   8   2   20.50    4.40
 -14  -8  -2   16.20    4.40
  14  -8   2   16.70    3.90
  14   8  -2   14.80    3.90
  14  -8   2   19.00    3.70
  14   8  -2   10.60    4.10
  14  -8   2   16.10    4.40
 -14   8   2   17.40    5.40
  14   8   2   11.60    3.70
 -14  -8   2   10.50    4.30
  14  -8  -2   12.00    3.40
  14  -8  -2   17.40    3.80
 -14   8  -2   14.40    3.70
  14  -8  -2   12.00    4.30
 -14   8  -2   23.20    4.40
  14   8   2   13.80    4.20
  15   8  -2   13.80    4.50
  15  -8   2   15.30    3.80
  15  -8   2   14.00    4.40
  15  -8   2   15.50    3.60
  15   8  -2    9.90    3.70
 -15   8   2   11.00    3.50
 -15  -8  -2   11.70    4.20
  15  -8   2   12.10    3.70
 -15   8   2   18.30    3.90
  15  -8  -2   18.20    4.30
 -15  -8   2   13.40    4.30
  15  -8  -2   12.30    3.50
  15   8   2   13.60    3.80
  15  -8  -2    6.90    4.00
 -15   8  -2   19.90    4.10
 -15   8  -2   13.60    3.80
  15  -8  -2   15.10    3.70
  15   8   2   17.20    4.50
 -16   8   2   15.00    3.60
  16   8  -2    6.80    3.60
  16  -8   2   12.00    3.80
  16  -8   2    9.30    3.20
 -16  -8  -2   10.10    4.30
  16  -8   2   18.00    4.10
  16  -8   2    7.20    3.90
 -16  -8   2   11.40    4.30
  16  -8  -2   15.70    4.30
  16  -8  -2    6.00    3.40
  16  -8  -2    5.30    3.80
  16  -8  -2    7.10    3.30
  16   8   2   12.10    3.90
  17   8  -2  114.69    8.80
  17  -8   2  115.09    8.70
  17  -8   2  123.89    8.30
 -17   8   2  147.19    8.60
 -17   8  -2  140.39    8.20
  17  -8  -2  109.59    9.50
  17   8   2  119.59    8.50
  17  -8  -2  107.09    8.60
  17  -8  -2  118.19    8.60
   0  -9   2    2.00    2.50
   0   9   2    1.60    1.70
   0   9  -2   -0.30    1.30
   0  -9  -2    1.20    1.80
   0   9  -2   -1.90    2.20
   0  -9  -2   -1.50    2.30
   0  -9   2   -1.30    1.80
   0  -9  -2   -0.40    1.10
   0   9   2   -0.40    2.30
   0   9   2    0.70    1.10
   0  -9   2   -0.80    1.30
   0   9  -2    1.60    1.70
   1   9  -2    5.50    2.60
   1  -9   2    3.00    1.60
  -1   9   2    6.40    2.00
  -1  -9  -2    4.20    1.40
   1  -9   2    7.10    2.90
  -1   9   2    0.30    2.30
  -1  -9  -2    5.00    2.70
   1  -9   2    6.90    2.20
  -1  -9  -2    3.50    2.20
   1   9  -2    5.40    1.70
  -1   9   2    1.80    1.30
   1   9  -2    9.80    2.20
  -1   9  -2    4.20    1.80
  -1   9  -2    6.10    1.70
  -1  -9   2    3.70    2.50
  -1  -9   2    6.30    1.70
   1  -9  -2    6.20    2.20
   1   9   2    7.90    2.20
   1  -9  -2    5.80    2.60
  -1  -9   2    7.60    2.40
   1   9   2    4.20    1.40
  -1   9  -2    1.90    2.40
   1   9   2    1.00    2.10
   1  -9  -2    4.80    1.40
  -2  -9  -2  185.08    6.60
   2  -9   2  188.88    8.90
   2  -9   2  186.28    7.30
  -2   9   2  184.78    8.60
  -2  -9  -2  168.18    8.00
  -2   9   2  182.58    6.50
   2  -9   2  188.78    6.80
  -2  -9  -2  183.38    7.90
   2   9  -2  200.68    7.70
   2   9  -2  178.48    8.00
  -2   9   2  186.68    7.50
   2   9  -2  180.88    6.70
  -2   9  -2  180.88    6.80
   2   9   2  206.28    7.90
  -2   9  -2  186.08    8.70
  -2  -9   2  185.58    6.90
   2   9   2  186.38    6.30
   2  -9  -2  192.68    7.60
  -2  -9   2  192.88    8.00
   2   9   2  181.98    7.90
   2  -9  -2  180.18    8.80
  -2  -9   2  184.38    8.30
  -2   9  -2  185.08    7.10
   3  -9   2  281.97   11.40
   3   9  -2  280.97   10.30
  -3   9   2  283.77    9.90
  -3   9   2  267.27   11.00
  -3  -9  -2  277.47   10.40
   3  -9   2  257.97    9.00
   3   9  -2  266.27    9.10
  -3  -9  -2  280.77   10.40
   3   9  -2  288.07   10.20
  -3   9   2  289.47    8.90
   3  -9   2  272.47    9.50
  -3   9  -2  276.47    9.40
   3   9   2  279.67   10.20
  -3   9  -2  281.97    9.30
  -3  -9   2  278.07   10.40
   3  -9  -2  289.37    8.80
   3   9   2  286.47   10.20
   3  -9  -2  264.27    9.80
   3  -9  -2  285.67   11.40
  -3  -9   2  268.67    9.20
   3   9   2  269.37    8.60
  -3  -9   2  283.37   10.40
  -3   9  -2  284.97   11.30
   4  -9   2   80.99    6.20
   4  -9   2   76.29    4.30
   4  -9   2   87.69    4.60
  -4   9   2   77.59    4.70
  -4  -9  -2   73.89    5.30
   4   9  -2   76.09    4.20
   4   9  -2   85.89    5.30
  -4  -9  -2   80.69    5.10
  -4   9   2   77.79    4.10
  -4   9   2   75.59    5.70
   4   9  -2   75.89    4.80
   4   9   2   75.79    3.90
  -4  -9   2   79.89    5.00
  -4   9  -2   80.19    4.40
  -4   9  -2   79.39    4.40
  -4  -9   2   75.09    5.30
  -4   9  -2   76.49    5.90
   4  -9  -2   83.59    6.10
   4  -9  -2   83.99    4.10
   4   9   2   83.39    4.90
   4   9   2   79.99    5.20
   4  -9  -2   85.59    4.90
  -5  -9  -2   34.50    4.10
  -5   9   2   30.70    3.00
  -5  -9  -2   34.10    3.60
  -5   9   2   30.80    3.50
   5   9  -2   31.70    3.00
   5  -9   2   34.70    4.70
   5   9  -2   34.00    4.00
   5   9  -2   31.60    3.30
   5  -9   2   36.00    3.20
   5  -9   2   35.60    3.40
  -5   9   2   28.20    4.30
   5   9   2   29.00    2.80
   5  -9  -2   31.40    3.50
  -5  -9   2   31.50    3.90
  -5   9  -2   33.30    3.30
  -5   9  -2   26.80    3.10
   5  -9  -2   36.40    4.70
   5  -9  -2   36.10    2.90
   5   9   2   31.60    3.00
   5   9   2   30.50    3.80
  -5   9  -2   32.10    4.50
  -5  -9   2   35.90    3.60
   6   9  -2   30.80    3.20
   6   9  -2   34.90    4.30
   6   9  -2   29.70    3.10
  -6  -9  -2   37.00    3.70
   6  -9   2   30.30    3.30
  -6   9   2   35.10    3.50
  -6  -9  -2   34.60    4.20
  -6   9   2   37.10    3.80
   6  -9   2   36.70    3.40
  -6   9   2   34.50    4.70
   6  -9   2   36.10    7.20
   6   9   2   30.40    3.90
   6   9   2   31.90    3.10
   6  -9  -2   29.60    3.50
  -6   9  -2   31.50    3.20
   6   9   2   33.50    3.20
  -6  -9   2   34.90    3.40
   6  -9  -2   37.40    3.30
   6  -9  -2   38.00    5.90
   6   9   2   35.10    3.30
  -6  -9   2   31.20    4.10
  -6   9  -2   26.50    3.20
  -6   9  -2   29.90    4.50
   7  -9   2    0.80    2.80
  -7   9   2   -0.90    1.80
   7   9  -2    0.80    2.40
  -7   9   2    1.40    1.90
   7   9  -2    3.90    2.10
   7  -9   2    1.50    1.80
   7  -9   2    2.10    1.80
  -7  -9  -2    0.00    2.40
   7   9  -2   -0.30    1.40
  -7   9   2   -2.70    2.40
   7   9  -2   -0.60    1.70
  -7  -9  -2    0.20    1.70
   7   9   2    1.30    1.70
   7   9   2   -0.40    2.10
  -7  -9   2   -1.90    1.40
   7  -9  -2   -0.40    1.70
  -7   9  -2   -0.50    2.70
   7   9   2    0.70    1.40
   7  -9  -2    0.00    2.80
   7   9   2    0.20    1.60
  -7   9  -2   -0.70    1.90
  -7   9  -2   -1.70    1.70
   7  -9  -2    1.50    1.90
  -7  -9   2    3.10    2.40
   8  -9   2    4.00    2.00
   8   9  -2    2.10    2.00
  -8   9   2    2.20    2.30
   8   9  -2    2.10    1.40
   8   9  -2    0.90    2.10
   8   9  -2    2.30    2.70
  -8  -9  -2    0.50    2.70
  -8  -9  -2    1.90    1.70
  -8   9   2   -1.50    2.70
  -8   9   2    3.00    2.30
   8  -9   2    1.20    3.10
   8  -9   2    0.40    1.90
   8   9   2    1.10    2.70
   8  -9  -2    0.30    2.00
   8   9   2    1.60    1.40
  -8   9  -2    0.60    2.00
  -8   9  -2    2.10    3.00
  -8  -9   2    2.00    1.60
   8   9   2    1.80    2.00
   8   9   2    2.00    1.80
  -8  -9   2    3.90    2.70
   8  -9  -2    2.20    1.90
  -8   9  -2    1.50    2.00
   8  -9  -2   -1.50    3.00
  -9   9   2   38.10    5.40
   9  -9   2   42.20    5.70
   9   9  -2   44.80    4.50
  -9   9   2   40.50    4.30
   9  -9   2   43.10    4.20
   9   9  -2   37.70    2.60
   9  -9   2   43.00    4.30
   9   9  -2   45.70    5.30
  -9   9   2   39.50    4.60
  -9  -9  -2   43.00    5.30
   9   9  -2   35.00    3.80
  -9  -9  -2   40.50    3.10
   9   9   2   37.60    4.90
  -9  -9   2   38.10    2.70
   9  -9  -2   48.60    4.50
   9   9   2   39.90    4.10
   9   9   2   36.50    2.80
   9  -9  -2   44.90    5.90
   9  -9  -2   42.20    4.20
   9   9   2   39.60    4.00
  -9  -9   2   47.40    5.60
  -9   9  -2   43.20    4.50
  -9   9  -2   47.30    5.80
  -9   9  -2   42.00    5.30
  10  -9   2   24.90    3.60
  10   9  -2   14.10    3.30
  10   9  -2   17.50    3.20
 -10   9   2   19.50    3.50
  10  -9   2   23.60    4.80
 -10   9   2    9.10    3.70
  10  -9   2   17.70    3.10
 -10  -9  -2   15.70    2.00
 -10  -9  -2   14.90    4.10
  10   9  -2   14.00    1.30
  10   9  -2   22.90    4.30
  10   9   2   20.40    4.10
 -10  -9   2   23.20    4.70
 -10   9  -2   18.30    4.30
  10  -9  -2   14.00    4.30
 -10   9  -2   21.10    3.60
  10  -9  -2   14.70    3.30
  10   9   2   19.30    3.40
  10  -9  -2   18.70    3.20
 -11   9   2   -0.30    2.70
  11  -9   2    1.00    2.00
  11   9  -2    1.90    3.10
  11  -9   2   -1.60    3.10
 -11  -9  -2    3.10    3.50
 -11   9   2   -1.60    2.30
  11   9  -2    1.50    2.50
  11   9  -2   -0.50    2.00
 -11  -9   2   -1.40    3.10
  11   9   2    1.20    2.30
 -11   9  -2    1.60    2.60
 -11   9  -2    0.20    2.90
  11   9   2   -1.70    2.70
  11  -9  -2   -0.20    2.30
  11  -9  -2   -0.20    3.40
  11  -9  -2   -1.00    2.10
  12  -9   2   -4.00    2.90
 -12   9   2    2.70    2.90
  12   9  -2    0.70    2.20
 -12   9   2   -3.70    2.30
  12  -9   2    4.20    2.70
 -12  -9  -2   -3.20    2.50
  12  -9   2    3.20    2.30
  12   9  -2   -2.00    2.90
  12   9  -2   -0.50    2.60
  12  -9  -2   -0.60    2.30
  12   9   2   -0.90    2.90
 -12   9  -2   -2.30    2.30
  12   9   2    3.50    3.10
 -12   9  -2   -0.90    2.70
 -12  -9   2    1.00    3.10
  12  -9  -2   -7.00    2.80
  12  -9  -2   -1.10    2.40
 -13   9   2   -1.30    2.60
  13   9  -2    1.10    2.70
  13  -9   2   -0.20    2.60
  13  -9   2   -4.00    2.90
 -13   9   2   -0.90    2.60
  13  -9   2    0.60    2.20
 -13  -9  -2    0.50    3.20
  13   9  -2    2.10    3.10
 -13  -9   2   -2.30    2.90
  13   9   2   -1.90    2.50
  13  -9  -2    0.00    2.40
  13  -9  -2   -3.40    3.60
 -13   9  -2    5.80    3.30
  13  -9  -2    2.80    2.60
  13   9   2   -2.80    3.00
 -14  -9  -2    8.60    3.90
  14  -9   2    7.20    2.90
  14   9  -2    4.20    2.90
  14  -9   2    2.10    3.70
  14  -9   2   15.00    3.90
  14  -9   2    9.10    3.30
 -14   9   2    9.80    3.50
 -14   9   2    6.60    3.30
  14   9  -2    9.40    3.80
  14   9   2   15.30    3.70
  14   9   2    8.10    3.90
 -14   9  -2    7.40    3.50
 -14  -9   2   15.00    4.30
  14  -9  -2    7.70    3.30
 -14   9  -2   13.40    6.50
  14  -9  -2    1.80    4.10
  14  -9  -2    7.90    3.20
 -15   9   2   65.09    6.40
  15  -9   2   64.59    6.20
  15   9  -2   54.29    6.30
  15  -9   2   58.49    5.60
  15  -9   2   54.09    6.80
 -15  -9  -2   64.09    7.20
 -15   9   2   50.39    6.00
  15  -9   2   67.69    6.60
 -15  -9   2   47.80    7.00
  15  -9  -2   70.79    6.80
 -15   9  -2   63.09    6.40
  15  -9  -2   52.59    5.70
  15  -9  -2   48.70    5.70
  15  -9  -2   45.40    6.70
  15   9   2   60.99   10.10
  15   9   2   44.90    5.70
  16  -9   2   13.20    4.60
  16  -9   2   19.80    4.50
 -16  -9  -2   15.00    4.40
  16   9  -2   10.00    4.00
 -16   9   2   16.50    3.80
  16  -9   2   13.70    3.70
  16  -9   2   11.60    3.60
  16  -9  -2   14.10    4.00
 -16   9  -2   24.30    4.60
  16  -9  -2    8.20    3.50
 -16  -9   2   13.40    5.00
  16   9   2   11.50    3.90
  16  -9  -2    3.20    4.30
  17  -9   2   -1.90    2.80
 -17   9   2    8.90    2.90
  17  -9   2   -3.80    2.90
  17  -9   2   15.70    4.00
 -17  -9  -2   -0.20    3.00
  17   9  -2    5.70    3.40
  17  -9   2   -4.10    2.80
  17  -9  -2   -2.50    3.00
  17  -9  -2    2.00    3.10
 -17   9  -2    7.70    2.90
 -17  -9   2    7.00    3.70
   0  10   2    6.80    2.20
   0 -10   2    8.50    3.10
   0  10   2    4.40    2.90
   0  10  -2    7.30    3.00
   0 -10  -2    9.40    1.80
   0 -10  -2    7.50    2.40
   0 -10  -2   10.40    3.10
   0 -10   2    9.10    2.50
   0  10   2   10.00    1.80
   0  10  -2    9.20    2.30
   0 -10   2   10.30    2.00
   0  10  -2    8.00    1.90
  -1  10   2  116.69    5.80
  -1 -10  -2  120.59    4.80
   1  10  -2  103.79    5.00
  -1  10   2  107.49    4.70
   1 -10   2  114.99    7.10
   1  10  -2  110.09    5.70
   1 -10   2  110.59    5.00
   1  10  -2  111.79    6.50
  -1 -10  -2  111.99    6.70
  -1  10   2   98.69    6.50
   1 -10   2  117.19    5.80
  -1 -10  -2  116.09    6.20
  -1  10  -2  101.69    4.90
  -1  10  -2  118.49    6.90
  -1 -10   2  101.99    5.80
   1  10   2  113.89    4.60
   1  10   2  121.49    6.00
  -1 -10   2  104.99    5.00
   1  10   2  100.79    6.30
   1 -10  -2  115.59    7.00
  -1  10  -2  111.59    5.50
  -1 -10   2  101.59    6.60
   1 -10  -2  107.79    4.60
   1 -10  -2  107.69    5.90
  -2  10   2  109.89    5.70
  -2 -10  -2  114.09    6.30
   2  10  -2  115.09    6.00
  -2  10   2  111.09    6.70
   2  10  -2  108.89    5.00
   2 -10   2  110.69    7.10
  -2 -10  -2  109.89    6.60
   2 -10   2  113.59    5.10
   2 -10   2  122.59    5.90
  -2 -10  -2  117.59    4.90
  -2  10   2  119.39    5.00
   2  10  -2  106.29    6.30
  -2 -10   2  108.29    6.10
  -2  10  -2  107.79    6.90
   2  10   2  111.99    6.00
  -2  10  -2  113.69    5.60
   2  10   2  108.09    6.20
   2 -10  -2  119.99    6.20
   2 -10  -2  115.89    7.10
  -2  10  -2  115.29    5.20
  -2 -10   2  116.29    5.30
  -2 -10   2  122.09    6.90
   2  10   2  118.09    4.80
   2 -10  -2  110.09    4.70
  -3  10   2    1.60    1.40
   3  10  -2    4.50    1.70
   3 -10   2    3.10    1.60
  -3 -10  -2    6.70    2.50
   3  10  -2    2.70    2.10
   3 -10   2    4.80    2.70
  -3  10   2    5.00    2.00
   3  10  -2    2.80    2.20
  -3 -10  -2    3.10    2.30
   3 -10   2    5.70    2.10
  -3  10   2    0.80    2.60
  -3  10  -2    5.10    1.80
   3 -10  -2    0.90    1.90
   3  10   2    1.50    2.10
  -3 -10   2    5.40    2.60
   3 -10  -2    4.30    1.50
  -3  10  -2    1.20    2.60
   3 -10  -2    1.90    2.60
  -3 -10   2   -0.40    2.10
  -3 -10   2    1.60    1.60
   3  10   2    2.10    1.40
   3  10   2    4.20    2.30
  -3  10  -2    2.70    1.70
   4 -10   2  174.28    6.80
   4  10  -2  169.98    7.80
  -4  10   2  171.98    7.50
   4 -10   2  182.88    7.40
  -4 -10  -2  170.98    8.20
  -4  10   2  167.48    6.70
  -4 -10  -2  170.78    7.90
   4  10  -2  175.58    7.70
   4  10  -2  161.68    6.70
  -4  10   2  161.78    8.60
  -4 -10   2  170.18    7.80
   4  10   2  172.98    7.70
   4  10   2  169.88    6.40
  -4  10  -2  159.48    8.70
  -4  10  -2  170.68    7.00
  -4  10  -2  173.98    7.10
  -4 -10   2  166.68    8.10
   4 -10  -2  164.58    7.40
   4 -10  -2  165.48    6.30
   5 -10   2  215.98   10.40
   5 -10   2  202.98    7.80
   5  10  -2  207.28    9.00
  -5  10   2  213.58    7.90
   5  10  -2  206.48    8.40
  -5  10   2  198.78    9.80
  -5  10   2  197.38    9.60
   5  10  -2  201.08    7.80
   5 -10   2  216.68    8.30
  -5 -10  -2  204.18    9.30
  -5 -10  -2  203.38    8.60
   5 -10  -2  207.88    7.50
   5 -10  -2  190.38    8.30
  -5 -10   2  204.58    8.50
   5 -10  -2  208.28   10.20
  -5 -10   2  198.78    9.20
  -5  10  -2  204.18    8.10
  -5  10  -2  203.08   10.00
   5  10   2  218.88    8.60
   5  10   2  208.58    9.00
   5  10   2  213.38    7.50
  -5  10  -2  204.78    8.20
   6  10  -2   40.40    3.70
   6  10  -2   44.80    5.70
  -6  10   2   37.50    4.00
   6 -10   2   38.90    3.60
   6  10  -2   42.70    4.70
  -6  10   2   31.60    4.70
  -6  10   2   36.50    3.80
  -6 -10  -2   39.10    4.70
   6 -10   2   41.90    5.60
   6 -10   2   31.90    3.50
  -6 -10  -2   43.40    4.20
  -6 -10   2   37.30    3.90
  -6  10  -2   40.20    5.40
   6  10   2   38.70    3.50
  -6  10  -2   39.90    3.90
   6  10   2   35.80    3.30
   6 -10  -2   37.80    3.30
  -6 -10   2   40.90    4.80
   6 -10  -2   40.00    5.50
  -6  10  -2   37.20    3.60
   6  10   2   39.30    3.70
   6 -10  -2   39.10    4.00
   6  10   2   40.80    4.80
   7 -10   2   -2.40    1.70
   7  10  -2   -1.80    1.70
  -7 -10  -2   -3.30    2.30
   7  10  -2    2.60    2.80
  -7 -10  -2   -0.50    2.00
  -7  10   2    1.90    2.40
   7 -10   2   -0.80    3.10
   7 -10   2    0.90    2.00
  -7  10   2    2.50    2.30
   7  10  -2   -1.00    1.90
   7  10  -2   -1.30    1.60
  -7  10   2   -0.60    2.70
   7  10   2    1.50    3.30
  -7  10  -2    1.10    1.90
   7  10   2    0.60    2.60
   7  10   2   -2.60    1.60
   7 -10  -2    1.50    1.80
   7 -10  -2   -0.80    3.10
   7 -10  -2    0.00    1.90
  -7 -10   2    1.20    2.60
  -7 -10   2    0.60    1.80
  -7  10  -2    1.60    2.10
  -7  10  -2   -3.50    2.90
   7  10   2    1.30    1.80
   8  10  -2  214.88    7.90
   8 -10   2  221.78   11.10
   8  10  -2  225.78   10.20
  -8  10   2  206.98    9.30
  -8  10   2  200.58   10.50
  -8 -10  -2  216.38   10.50
   8  10  -2  194.68    8.80
   8 -10   2  202.78    8.60
  -8  10   2  234.38    9.10
   8  10  -2  215.58    8.70
   8 -10   2  201.08    8.60
  -8 -10  -2  210.58    8.20
  -8  10  -2  214.28   10.80
   8  10   2  202.48    8.20
   8 -10  -2  222.58    8.60
  -8 -10   2  206.08   10.30
   8 -10  -2  210.48    9.20
   8  10   2  206.98    7.90
   8  10   2  222.78   10.10
  -8  10  -2  219.68    9.30
   8 -10  -2  224.08   11.30
  -8 -10   2  203.98    7.90
   8  10   2  201.28    8.50
  -8  10  -2  221.88    9.20
   9  10  -2    3.20    2.40
   9  10  -2    2.00    3.10
   9  10  -2   -0.50    1.30
  -9  10   2   -1.20    2.20
  -9 -10  -2    1.40    2.90
   9 -10   2    1.00    2.00
   9 -10   2    3.20    2.50
  -9  10   2    1.00    3.20
   9  10  -2   -1.10    2.30
  -9  10   2    2.20    2.50
   9 -10   2    0.20    3.40
  -9 -10  -2    0.10    1.70
  -9 -10   2    1.10    1.40
   9  10   2    2.30    2.20
  -9  10  -2   -0.90    2.40
  -9  10  -2   -0.20    2.00
  -9  10  -2   -3.10    3.00
   9 -10  -2    0.40    2.30
   9  10   2    0.20    1.40
   9  10   2   -1.10    1.90
   9  10   2    3.90    3.10
  -9 -10   2   -2.30    2.70
   9 -10  -2    0.10    2.10
   9 -10  -2   -0.50    3.40
  10 -10   2   -4.00    3.20
 -10  10   2    0.00    2.90
  10 -10   2    1.40    2.30
 -10  10   2    0.80    2.40
 -10  10   2    3.00    2.60
  10  10  -2   -1.90    2.70
  10  10  -2    0.80    2.50
 -10 -10  -2   -0.30    5.40
 -10 -10  -2    0.60    1.40
  10  10  -2    1.90    2.40
  10  10  -2    1.40    1.10
  10 -10   2   -0.20    2.00
  10 -10  -2    0.70    2.40
  10  10   2    1.00    2.30
 -10 -10   2   -1.40    2.80
 -10  10  -2   -1.90    2.70
 -10 -10   2    0.80    1.20
  10 -10  -2    4.30    3.80
  10 -10  -2    3.40    2.40
 -10  10  -2    2.50    2.60
  10  10   2    0.50    1.20
  10  10   2    1.70    2.10
  10  10   2   -1.50    2.80
  11 -10   2    2.90    3.50
 -11 -10  -2    4.50    3.40
 -11  10   2    7.50    3.40
 -11  10   2    5.30    2.90
  11  10  -2    3.10    2.60
  11 -10   2    1.20    2.40
  11  10  -2    0.00    3.10
  11 -10   2    1.10    2.30
  11  10  -2    2.50    2.30
  11  10   2   -1.20    2.10
 -11  10  -2    3.50    2.90
 -11 -10   2    2.10    3.30
  11  10   2    1.60    3.20
  11 -10  -2    4.00    3.00
  11  10   2   -2.50    2.20
 -11  10  -2    8.10    3.60
  11 -10  -2    3.60    3.00
  11 -10  -2   -3.30    3.20
 -12  10   2    9.70    3.20
  12  10  -2    5.00    2.90
 -12 -10  -2   10.60    3.90
  12 -10   2   10.40    2.90
  12 -10   2    9.10    2.90
  12  10  -2    3.50    3.00
 -12  10   2   11.90    3.80
  12 -10   2    9.30    4.10
  12  10  -2    2.70    5.40
 -12  10  -2   10.00    4.40
  12  10   2    6.90    2.70
  12  10   2    4.30    2.80
  12 -10  -2    0.70    3.80
 -12  10  -2    6.90    3.00
  12 -10  -2    7.60    2.90
  12 -10  -2   12.20    3.30
 -12 -10   2    0.20    3.00
  12  10   2   12.10    4.00
  13 -10   2   -7.60    2.90
  13  10  -2   -1.00    2.70
  13 -10   2   -0.50    2.40
  13  10  -2    8.70    4.00
  13  10  -2    4.70    2.80
 -13  10   2    0.10    3.10
 -13  10   2    3.80    3.10
  13 -10   2    2.20    2.60
 -13 -10  -2    6.00    3.60
  13 -10  -2    1.50    2.60
 -13 -10   2   -2.80    2.70
  13 -10  -2   -5.90    3.40
  13  10   2    2.80    2.80
  13  10   2    4.80    3.50
  13 -10  -2    3.60    2.70
 -13  10  -2    1.20    2.60
 -13  10  -2    1.20    3.00
  14 -10   2    2.00    3.90
  14 -10   2    6.70    3.20
 -14  10   2    7.70    3.60
  14 -10   2    5.10    2.80
  14  10  -2   12.00    3.00
 -14 -10  -2    7.90    3.70
  14  10  -2    6.60    3.30
 -14  10   2    6.30    3.20
  14  10  -2    5.80    5.00
  14 -10  -2   -0.20    4.00
 -14 -10   2    5.60    3.80
 -14  10  -2    5.10    3.20
  14 -10  -2    4.00    2.80
 -14  10  -2   11.20    3.90
  14  10   2    4.30    3.00
  14  10   2    3.70    3.50
  14 -10  -2   12.20    3.40
  15 -10   2    0.90    3.60
 -15 -10  -2    2.60    3.40
  15 -10   2   -0.10    2.80
  15 -10   2    1.90    2.60
  15  10  -2   -0.40    2.80
 -15  10   2    8.70    3.20
  15 -10   2   13.80    4.50
 -15 -10   2    2.30    3.60
  15 -10  -2    4.00    3.00
  15 -10  -2    2.60    2.90
  15 -10  -2   -5.00    3.40
 -15  10  -2    8.20    3.40
  15  10   2    3.90    3.20
  16 -10   2   -2.30    2.70
  16 -10   2   -2.30    3.00
 -16  10   2    7.10    3.10
  16 -10   2    9.60    3.30
  16 -10   2   -5.00    3.30
 -16 -10   2    2.10    3.30
  16 -10  -2    3.20    3.30
 -16  10  -2    9.00    3.40
  16 -10  -2    5.90    3.40
  16  10   2   -1.00    3.00
   0 -11  -2   -1.20    2.40
   0 -11  -2   -1.40    1.20
   0  11  -2   -0.90    1.50
   0 -11   2    2.40    2.20
   0 -11   2    2.70    2.80
   0  11   2    1.00    1.30
   0  11  -2   -1.40    2.20
   0 -11   2   -0.50    1.50
   0 -11  -2    0.80    2.20
   0  11   2   -0.80    2.50
   0  11  -2    2.00    1.90
   1  11  -2   27.40    4.20
   1 -11   2   31.90    3.10
  -1  11   2   24.80    4.20
   1  11  -2   29.80    3.60
   1 -11   2   26.70    4.60
   1  11  -2   29.10    3.00
  -1 -11  -2   28.90    3.90
  -1  11   2   30.00    2.90
   1 -11   2   23.10    3.30
  -1 -11  -2   27.50    2.60
  -1 -11  -2   32.60    4.50
  -1 -11   2   28.70    3.70
   1  11   2   30.90    4.30
  -1  11  -2   25.30    4.40
   1 -11  -2   24.30    5.10
  -1 -11   2   28.00    3.00
   1 -11  -2   29.60    2.80
   1 -11  -2   27.00    3.60
   1  11   2   27.30    4.30
  -1  11  -2   28.80    3.00
   1  11   2   27.60    2.70
  -1 -11   2   31.70    4.50
  -1  11  -2   27.80    3.30
  -2 -11  -2  182.08    8.50
  -2 -11  -2  185.78    9.00
  -2  11   2  193.38    9.40
   2  11  -2  193.48    8.20
   2 -11   2  181.48    8.00
   2  11  -2  187.88    8.80
   2 -11   2  181.08    9.50
   2 -11   2  196.88    7.30
  -2  11   2  195.78    7.00
   2  11  -2  182.78    7.10
  -2 -11  -2  196.88    7.00
  -2 -11   2  189.18    9.00
   2 -11  -2  187.88    9.60
   2 -11  -2  193.58    8.30
  -2  11  -2  191.08    7.80
   2  11   2  178.38    6.70
  -2  11  -2  184.38    9.40
  -2  11  -2  186.78    7.30
   2 -11  -2  192.38    6.80
   2  11   2  195.98    8.80
  -2 -11   2  195.38    7.50
   2  11   2  186.98    8.20
  -2 -11   2  181.08    8.40
  -3  11   2   -2.10    1.40
  -3 -11  -2    0.40    2.30
   3  11  -2   -0.60    2.10
  -3  11   2   -0.30    2.60
   3  11  -2    0.60    1.60
   3 -11   2   -1.10    1.90
   3 -11   2    0.40    3.00
  -3 -11  -2    3.00    2.70
  -3  11   2    1.00    1.60
   3  11  -2   -0.10    2.20
   3 -11   2    2.60    1.70
   3 -11  -2   -0.10    2.10
   3 -11  -2    4.60    3.20
  -3  11  -2   -0.80    1.60
   3  11   2    2.20    2.20
   3  11   2    0.30    1.40
  -3  11  -2    0.50    1.70
  -3  11  -2   -2.30    2.60
  -3 -11   2   -0.90    2.40
  -3 -11   2    0.20    1.60
  -3 -11   2   -2.90    2.10
   3 -11  -2    1.90    1.50
   3  11   2    0.50    2.20
   4 -11   2   32.40    3.80
  -4  11   2   32.80    4.80
   4 -11   2   35.30    5.30
  -4  11   2   32.90    3.70
  -4  11   2   36.20    3.50
   4  11  -2   35.10    3.40
   4  11  -2   31.80    4.10
  -4 -11  -2   34.70    4.60
   4 -11   2   35.80    3.40
   4  11  -2   36.10    4.30
  -4 -11  -2   33.00    4.30
   4  11   2   34.80    4.20
  -4 -11   2   24.60    3.90
   4  11   2   32.60    3.00
   4  11   2   25.90    3.80
  -4  11  -2   31.80    3.50
  -4  11  -2   38.10    5.30
   4 -11  -2   29.10    3.80
   4 -11  -2   35.60    5.20
  -4 -11   2   32.70    4.30
   4 -11  -2   35.10    3.20
  -5  11   2    1.40    2.00
   5  11  -2    0.70    1.80
   5 -11   2    0.20    2.00
  -5 -11  -2   -1.30    2.30
  -5  11   2    1.20    1.80
   5  11  -2    0.80    2.20
   5 -11   2   -2.50    2.80
  -5  11   2   -0.40    2.90
   5 -11   2   -0.80    1.70
   5  11  -2    0.80    2.40
  -5 -11  -2    0.50    2.60
   5 -11  -2    1.90    1.70
   5 -11  -2    2.00    2.30
  -5  11  -2    1.50    3.20
   5  11   2    0.00    1.50
   5  11   2    1.60    2.40
  -5 -11   2    1.00    2.40
  -5 -11   2    0.90    2.30
  -5  11  -2    1.80    1.90
   5 -11  -2    1.00    3.20
   5  11   2   -3.10    1.80
  -5  11  -2    0.50    1.80
  -6 -11  -2    0.90    2.50
   6  11  -2    0.50    2.10
   6  11  -2    2.30    2.80
  -6 -11  -2    0.20    2.40
   6  11  -2    2.50    1.90
  -6  11   2    1.60    3.10
  -6  11   2    2.00    2.30
   6 -11   2    3.90    3.60
   6 -11   2    0.70    2.00
   6 -11   2    1.10    2.10
  -6  11   2    4.90    2.20
   6 -11  -2    2.70    3.30
  -6  11  -2   -1.70    3.00
   6  11   2    1.90    2.60
  -6 -11   2    0.10    2.30
   6  11   2    0.10    2.00
  -6 -11   2    1.60    2.80
   6  11   2    3.00    2.10
   6 -11  -2    1.80    2.30
   6  11   2    3.20    1.80
  -6  11  -2   -0.50    3.00
   6 -11  -2    1.10    1.80
  -6  11  -2   -0.20    2.00
   7 -11   2   82.39    5.10
   7  11  -2   70.49    4.90
   7 -11   2   72.59    5.30
  -7  11   2   75.39    6.90
  -7  11   2   70.39    5.10
   7 -11   2   58.49    6.80
  -7 -11  -2   69.19    5.30
  -7 -11  -2   69.69    6.40
   7  11  -2   76.59    5.20
   7  11  -2   75.89    5.00
   7  11  -2   73.59    6.40
  -7  11   2   69.09    5.40
  -7 -11   2   70.99    5.10
   7 -11  -2   66.79    7.20
  -7 -11   2   73.19    6.60
   7  11   2   67.49    6.00
   7 -11  -2   79.19    4.80
   7  11   2   71.79    5.00
   7  11   2   79.59    5.10
   7 -11  -2   69.69    5.50
  -7  11  -2   67.69    5.30
  -7  11  -2   69.49    6.70
   7  11   2   87.99    7.90
  -7  11  -2   71.39    5.20
   8  11  -2    4.90    2.70
   8 -11   2    5.00    2.40
  -8  11   2    4.90    2.60
  -8  11   2    5.30    3.70
  -8  11   2    3.90    2.40
  -8 -11  -2   -0.40    2.90
  -8 -11  -2    4.10    2.40
   8  11  -2    1.60    2.10
   8 -11   2    3.70    2.30
   8  11  -2    2.90    3.10
   8 -11   2    2.90    3.60
   8  11  -2    4.00    3.20
   8 -11  -2    6.90    3.90
  -8  11  -2    5.10    2.40
  -8 -11   2    3.60    3.00
   8 -11  -2    3.10    2.20
  -8  11  -2    0.80    3.30
   8  11   2    6.00    3.20
  -8 -11   2    4.20    2.10
   8  11   2    3.10    2.20
  -8  11  -2    2.80    2.50
   8 -11  -2    4.70    2.50
   8  11   2    4.30    2.20
   8  11   2    6.70    2.30
  -9 -11  -2    2.40    2.10
  -9  11   2    4.20    2.70
  -9  11   2    9.00    2.90
   9 -11   2    4.70    3.80
   9  11  -2    9.20    2.10
  -9  11   2    6.40    3.70
   9  11  -2    9.90    2.80
   9 -11   2    6.30    2.60
   9 -11   2    2.50    2.40
   9  11  -2    6.00    2.80
   9  11  -2    4.10    3.20
   9 -11  -2    6.70    2.80
   9  11   2    2.00    2.40
  -9  11  -2    5.40    2.60
   9  11   2    3.90    2.20
   9 -11  -2    6.80    2.50
  -9 -11   2    5.60    2.00
  -9  11  -2    4.20    2.70
   9  11   2    4.40    2.00
   9 -11  -2    7.90    4.30
  -9  11  -2    5.80    3.80
  -9 -11   2    8.70    3.60
   9  11   2   11.80    3.70
  10  11  -2   27.10    2.60
 -10  11   2   30.80    5.40
  10  11  -2   21.10    3.60
 -10 -11  -2   23.30    3.00
  10 -11   2   21.20    5.10
  10  11  -2   25.60    4.80
 -10  11   2   26.80    4.00
 -10 -11  -2   22.90    4.70
 -10  11   2   29.20    4.40
  10 -11   2   24.50    3.70
  10 -11   2   27.50    3.90
 -10  11  -2   29.10    6.10
 -10 -11   2   26.40    5.00
 -10  11  -2   27.10    4.20
  10 -11  -2   25.60    4.20
  10 -11  -2   28.40    3.70
  10  11   2   23.10    2.70
  10  11   2   20.00    3.60
  10  11   2   24.70    4.60
 -10  11  -2   24.60    4.00
  10 -11  -2   26.50    5.60
  10  11   2   29.20    3.70
 -10 -11   2   25.70    2.70
 -11  11   2    0.00    2.60
  11  11  -2    1.90    2.30
  11  11  -2    2.30    0.90
  11 -11   2    0.50    2.50
  11  11  -2    2.60    2.60
 -11 -11  -2    2.40    1.30
 -11 -11  -2   -0.30    3.00
 -11  11   2    0.50    3.10
  11 -11   2    7.60    4.10
  11 -11   2    2.70    2.50
  11  11  -2    1.30    3.10
 -11  11  -2    2.20    3.30
  11 -11  -2    3.80    2.60
 -11 -11   2    3.70    3.30
  11 -11  -2    3.00    2.70
  11 -11  -2   -2.10    3.80
  11  11   2    2.40    2.50
  11  11   2    0.20    3.20
 -11  11  -2    0.50    2.60
  11  11   2    4.00    2.20
 -12  11   2   26.90    4.40
  12  11  -2   21.70    4.00
  12 -11   2   21.50    6.50
  12 -11   2   21.20    5.30
 -12  11   2   31.50    5.40
  12  11  -2   27.10    5.00
  12  11  -2   23.80    4.00
 -12 -11  -2   25.20    5.00
  12 -11   2   22.00    3.90
  12  11   2   25.30    3.80
 -12 -11   2   22.20    4.90
 -12  11  -2   31.80    5.50
 -12  11  -2   20.40    5.20
  12 -11  -2   20.20    3.90
  12  11   2   26.70    4.30
  12 -11  -2   28.10    5.90
  12  11   2   22.60    4.80
  12 -11  -2   24.00    4.00
  13  11  -2    4.00    2.90
  13 -11   2    1.20    2.30
  13 -11   2    1.10    2.70
  13  11  -2   -0.50    2.30
  13  11  -2    0.90    3.40
 -13  11   2   -0.30    2.60
  13 -11   2   -6.50    3.10
 -13 -11  -2    2.80    3.40
 -13  11   2    1.80    3.20
  13  11   2   -0.70    3.10
 -13  11  -2    4.60    3.10
 -13  11  -2   -1.40    2.80
  13 -11  -2   -2.30    2.40
  13  11   2    0.20    2.60
  13 -11  -2   -6.00    3.40
 -13 -11   2    1.40    3.40
  13 -11  -2    0.10    2.30
  13  11   2    1.30    2.50
 -14  11   2   11.10    3.70
 -14 -11  -2   10.90    4.20
 -14  11   2   14.20    3.70
  14 -11   2    6.90    2.90
  14 -11   2    5.60    3.20
  14  11  -2   11.70    3.60
  14  11  -2    7.10    3.10
  14  11   2    6.60    3.20
 -14 -11   2   11.20    4.20
  14 -11  -2   10.90    3.60
 -14  11  -2   14.90    4.00
  14 -11  -2    8.80    3.20
  14  11   2   11.90    3.30
  15 -11   2    6.70    4.90
  15 -11   2    5.10    3.00
  15  11  -2    7.40    3.60
  15 -11   2    3.70    3.10
 -15  11   2    9.50    3.50
 -15 -11  -2    9.70    3.80
  15  11   2    1.30    3.10
 -15  11  -2   18.40    4.40
  15 -11  -2   -2.20    4.10
  15 -11  -2    4.30    3.00
  15 -11  -2    4.20    3.30
   0  12   2    5.90    1.80
   0  12  -2    7.70    2.10
   0 -12  -2   10.90    3.70
   0  12  -2    7.00    3.20
   0  12   2    5.50    2.40
   0 -12  -2    8.50    2.70
   0 -12   2   13.90    4.00
   0 -12   2    8.10    2.80
   0 -12  -2    4.60    1.70
   0 -12   2    6.30    2.00
   0  12  -2    8.60    2.40
   0  12   2    8.00    3.10
   1 -12   2   11.80    3.80
  -1 -12  -2    4.10    1.70
  -1  12   2    3.10    2.30
  -1  12   2    5.80    3.20
   1 -12   2    5.80    2.00
   1  12  -2    8.20    2.70
   1 -12   2    8.10    2.70
  -1 -12  -2    7.00    3.50
   1  12  -2    4.10    2.90
  -1  12   2    5.70    1.90
   1  12  -2    6.90    2.10
  -1 -12  -2    4.10    2.70
   1 -12  -2    8.30    3.60
   1  12   2    3.00    2.20
   1 -12  -2    4.40    1.70
   1 -12  -2    6.90    2.80
   1  12   2    8.30    3.20
  -1 -12   2    6.00    4.00
  -1  12  -2    6.90    2.70
  -1 -12   2    5.40    2.00
   1  12   2    5.20    1.80
  -1  12  -2    2.90    3.00
  -1 -12   2    7.30    2.80
  -1  12  -2    7.40    2.20
  -2 -12  -2  106.89    6.90
  -2  12   2  104.69    7.50
   2 -12   2  111.79    8.00
  -2  12   2  113.09    6.30
   2 -12   2  108.09    6.50
  -2 -12  -2  112.39    7.50
  -2 -12  -2  111.69    5.30
   2  12  -2  114.29    7.10
  -2  12   2  108.19    5.20
   2  12  -2  114.09    7.30
   2  12  -2  116.89    6.50
   2 -12   2  113.09    5.60
  -2 -12   2  116.89    5.70
  -2  12  -2  117.79    8.70
  -2  12  -2  111.79    7.60
  -2 -12   2  111.59    7.50
   2  12   2  112.99    6.60
   2  12   2  120.09    5.20
   2 -12  -2  108.89    7.80
   2 -12  -2  117.89    6.80
   2  12   2  112.49    7.20
   2 -12  -2  111.59    5.10
  -2 -12   2  120.49    7.00
   3 -12   2    9.70    2.80
   3 -12   2   10.80    4.10
  -3 -12  -2   13.10    3.60
  -3 -12  -2    8.30    3.30
   3  12  -2    5.30    2.90
   3  12  -2   10.00    2.30
  -3  12   2   12.20    2.80
  -3  12   2    8.00    2.10
   3  12  -2   10.30    3.00
  -3  12   2   -1.70    2.60
   3 -12   2    5.00    2.10
   3 -12  -2   10.50    3.10
  -3  12  -2   10.50    3.10
   3  12   2    5.60    2.80
  -3 -12   2    6.30    3.00
  -3 -12   2    9.30    2.30
  -3 -12   2    6.10    3.10
   3 -12  -2    6.10    1.90
   3 -12  -2    9.00    3.90
   3  12   2    7.10    2.00
  -3  12  -2    7.90    3.60
  -3  12  -2    8.60    2.40
   3  12   2   13.70    3.20
   4 -12   2   18.10    4.60
  -4  12   2   13.30    3.80
   4 -12   2   26.30    3.20
   4  12  -2   22.20    3.00
  -4  12   2   19.80    3.30
   4 -12   2   22.60    3.60
   4  12  -2   17.20    3.60
  -4  12   2   21.30    2.90
  -4 -12  -2   22.60    4.10
   4  12  -2   24.00    3.90
  -4 -12  -2   21.90    4.00
   4 -12  -2   23.40    3.70
  -4  12  -2   21.70    3.30
  -4 -12   2   20.30    3.90
   4  12   2   22.10    3.80
  -4  12  -2   21.70    3.20
   4  12   2   23.90    2.80
  -4 -12   2   21.70    4.10
  -4  12  -2   14.70    4.20
   4 -12  -2   24.00    2.80
   4  12   2   25.00    4.10
   4 -12  -2   24.60    5.10
   5  12  -2  205.48    8.20
   5 -12   2  208.78    9.00
  -5  12   2  191.68    8.30
   5 -12   2  184.18    8.10
  -5  12   2  213.88    9.20
   5 -12   2  205.78   11.20
   5  12  -2  214.58    9.70
  -5  12   2  170.08   10.20
  -5 -12  -2  207.98   10.00
   5  12  -2  207.18    9.20
  -5 -12  -2  204.98    9.60
  -5  12  -2  203.48    8.50
  -5 -12   2  220.98    9.70
  -5  12  -2  226.58    9.00
  -5 -12   2  200.78    9.90
   5 -12  -2  194.58    9.10
   5  12   2  195.38    9.20
  -5  12  -2  207.08   10.80
   5  12   2  203.38    9.50
   5  12   2  201.18    7.80
   5 -12  -2  209.48   11.10
   5 -12  -2  216.68    7.90
   6 -12   2    7.40    4.10
   6 -12   2    6.80    2.40
  -6  12   2    3.30    2.30
   6  12  -2   12.20    3.50
  -6 -12  -2    9.10    3.20
  -6 -12  -2    9.50    3.60
   6 -12   2    7.80    2.90
  -6  12   2   11.40    3.10
  -6  12   2    6.50    3.80
   6  12  -2   13.70    2.70
   6  12  -2    6.70    2.60
  -6  12  -2   12.60    4.20
   6  12   2   12.00    3.40
   6  12   2   12.70    2.70
  -6 -12   2    7.50    3.20
  -6  12  -2    7.50    2.70
  -6  12  -2   12.90    3.00
   6 -12  -2   13.20    4.70
   6 -12  -2    8.10    2.90
   6  12   2   11.30    3.10
  -6 -12   2   14.10    3.40
   6 -12  -2    8.00    2.30
   7  12  -2   19.90    3.40
  -7 -12  -2   27.80    4.20
   7 -12   2   19.80    3.50
   7  12  -2   19.70    3.20
   7 -12   2   19.80    5.10
  -7  12   2   18.90    3.70
  -7  12   2   21.80    3.50
   7  12  -2   17.40    4.00
  -7 -12  -2   27.60    4.70
   7 -12   2   26.90    3.60
   7  12  -2   26.20    3.70
  -7  12   2   22.50    4.90
   7 -12  -2   15.40    2.80
   7  12   2   20.50    3.00
   7  12   2   26.30    3.70
  -7 -12   2   19.60    3.60
   7  12   2   17.40    3.80
  -7  12  -2   20.30    3.40
  -7 -12   2   22.80    4.50
   7 -12  -2   23.80    5.50
  -7  12  -2   25.90    3.80
   7 -12  -2   14.50    3.40
  -7  12  -2   16.90    4.70
   7  12   2   24.00    3.40
   8  12  -2   48.10    4.30
  -8 -12  -2   45.80    5.80
   8  12  -2   46.60    4.90
  -8  12   2   45.30    5.20
   8 -12   2   51.69    7.00
   8  12  -2   43.80    5.50
  -8  12   2   46.90    6.60
  -8  12   2   38.70    4.40
   8  12  -2   52.09    4.50
  -8 -12  -2   47.40    4.80
   8 -12   2   45.00    4.60
   8 -12   2   44.20    4.60
   8  12   2   44.50    4.20
  -8  12  -2   44.70    4.90
   8 -12  -2   48.70    6.80
   8  12   2   46.40    5.60
  -8 -12   2   51.49    4.60
[truncated: 4,031,896 more chars]
